# Supplementary material for: What would you like to print? Students' opinions on the use of 3D printing technology in medicine
Source: PLoS One. 2020 Apr 2;15(4):e0230851. doi: 10.1371/journal.pone.0230851 (PMC7117709; doi:10.1371/journal.pone.0230851)
Supplement: S1 Appendix — (XLSX) [file pone.0230851.s001.xlsx]

## Sheet: Liczba_odpowiedzi_1
1. Płeć	2. Wiek	3. Kierunek studiów	4. Rok studiów	5. Czy słyszał(a) Pan(i) o technologii druku 3D w medycynie?	6. Z jakiego źródła najczęściej Pan(i) dowiaduje się na temat druku 3D?	7. Jakie materiały są stosowane obecnie w technologii druku 3D? (można wybrać więcej niż jedną odpowiedź) ?	8. W których obszarach medycyny druk 3D ma zastosowanie? (można wybrać więcej niż jedną odpowiedź)	9. Czy potrafi Pan(i) podać przykład praktycznego odtworzenia ubytku tkanki z zastosowaniem druku 3D?	10. Czy według Pan(a)(i) możliwe jest drukowanie z zastosowaniem komórek pacjenta?	11. Czy widział(a) Pan(i) wydrukowany model z drukarki 3D do celów medycznych?	12. Na zajęciach z anatomii mając do wyboru „standardowy preparat prosektoryjny”(zwłoki) (opcja 1) / dokładnie odwzorowany model 3D (opcja 2), który by Pan(i) wybrał(a)?	13. Czy według Pan(a)(i) wszczepiony do organizmu wydrukowany implant jest całkowicie bezpieczny?	14. Czy według Pan(a)(i) drukowanie organów jest etyczne?	15. Uwzględniając postęp Inżynierii Biomedycznej czy według Pan(a)(i) można będzie wydrukować każdą strukturę organizmu?	16. Co wydrukowałaby(a) Pan(i) i dlaczego, gdyby miał(a) do dyspozycji w pełni wyposażone laboratorium druku 3D?	17. Czy Pan(i) chciałaby aby w toku studiów pojawiły się seminaria, wykłady o tematyce druku 3D?
K	23	Lekarski	4	Tak	Internet	materiały polimerowe	chirurgia, ortopedia, laryngologia	Tak	Nie	Nie	Opcja 1	Jest pewne ryzyko	Tak	Tak	Protezy elementow twarzy, wygladajace bardzo realistycznie dla pacjentów z istotnym okaleczeniem twarzoczaszki po urazach lub po przebytych nowotworach.	Tak
M	22	Lekarski	4	Tak	Czasopismo naukowe	materiały polimerowe	chirurgia, ortopedia	Tak	Tak	Nie	Opcja 2	Tak	Tak	Nie		Tak
K	23	Lekarski	4	Tak	Internet	materiały polimerowe	chirurgia, ortopedia, stomatologia, okulistyka, laryngologia	Tak	Nie	Tak	Opcja 1	Jest pewne ryzyko	Tak	Nie	Czaszkę	Nie
M	24	Lekarski	4	Tak	Telewizja	wszystkie podane	chirurgia, ortopedia, laryngologia	Tak	Tak	Tak	Obie opcje	Jest pewne ryzyko	Tak	Nie	niektóre narządy, np. wątrobę, nerki	Tak
K	22	Lekarski	4	Tak	Telewizja	wszystkie podane	chirurgia, ortopedia, stomatologia, okulistyka, laryngologia	Tak	Tak	Nie	Opcja 1	Tak	Tak	Tak	Coś co byłoby potrzebne dlatego ze byłoby potrzebne	Nie
K	22	lekarski	4	Tak	Internet	wszystkie podane	chirurgia, ortopedia, stomatologia	Tak	Tak	Nie	Opcja 1	Tak	Tak	Nie		Tak
K	23	Lekarski	4	Tak	Internet	wszystkie podane	chirurgia, ortopedia, stomatologia, laryngologia	Tak	Tak	Tak	Opcja 1	Tak	Tak	Nie	Raczej nie mam potrzeby drukowania czegokolwiek	Tak
M	22	lekarski	4	Tak	Internet	materiały polimerowe	chirurgia, ortopedia, okulistyka, laryngologia	Tak	Tak	Nie	Opcja 1	Jest pewne ryzyko	Tak	Nie wiem / nie mam zdania		Tak
M	24	Lekarski	4	Tak	Internet	materiały polimerowe, ceramika	chirurgia, ortopedia, stomatologia	Nie	Tak	Tak	Opcja 1	Jest pewne ryzyko	Tak	Nie	Nie mam know how	Nie
M	22	lekarski	4	Tak	Internet	wszystkie podane	chirurgia, ortopedia, stomatologia, okulistyka, laryngologia	Tak	Tak	Tak	Opcja 1	Jest pewne ryzyko	Tak	Tak	Funkcjonalną protezę kończyny górnej. Zawsze fascynowała mnie zdolność do przywracania funkcji osobom, które utraciły fizycznie część ciała.	Tak
M	23	Lekarski	4	Tak	Internet	materiały polimerowe, ceramika	chirurgia, ortopedia, stomatologia	Nie	Tak	Nie	Opcja 1	Jest pewne ryzyko	Tak	Nie	Elementy kostne, odcinki naczyń krwionośnych	Tak
K	22	lekarski	4	Tak	Internet	wszystkie podane	chirurgia, ortopedia, stomatologia, laryngologia	Tak	Tak	Nie	Opcja 1	Tak	Tak	Nie	Nowoczesne protezy kończyn dla dzieci, ponieważ dostęp do nich jest ograniczony	Tak
K	22	Lekarski	4	Tak	Internet	materiały polimerowe, metale	chirurgia, ortopedia, stomatologia, okulistyka, laryngologia	Tak	Tak	Nie	Opcja 2	Jest pewne ryzyko	Tak	Tak	Trzustkę dla osoby z cukrzycą typu 1	Tak
M	23	Lekarski	4	Tak	Internet	materiały polimerowe	chirurgia, ortopedia, stomatologia, laryngologia	Tak	Tak	Nie	Opcja 2	Tak	Tak	Tak	Serce	Tak
K	27	Lekarski	4	Tak	Internet	wszystkie podane	chirurgia, ortopedia, stomatologia, laryngologia	Tak	Tak	Tak	Opcja 1	Jest pewne ryzyko	Tak	Nie	Serce	Tak
M	22	Lekarski	4	Tak	Internet	wszystkie podane	chirurgia, ortopedia, stomatologia, okulistyka, laryngologia	Tak	Tak	Nie	Opcja 1	Jest pewne ryzyko	Tak	Nie	Rusztowania pod ubytki tkankowe w celu umożliwienia regeneracji zniszczonych struktur np: tchawica, oskrzela czy fragmenty kości	Tak
K	26	Lekarski	4	Tak	Znajomi	wszystkie podane	chirurgia, ortopedia, stomatologia, okulistyka, laryngologia	Tak	Tak	Nie	Opcja 1	nie wiem	Tak	Nie wiem / nie mam zdania	Trudno na szybko powiedzieć	Tak
M	22	Lekarski	4	Tak	Internet	wszystkie podane	chirurgia, ortopedia, stomatologia, farmakologia, okulistyka, laryngologia	Tak	Tak	Nie	Opcja 1	Jest pewne ryzyko	Tak	Nie	Kość	Tak
M	22	lekarski	4	Tak	Telewizja	wszystkie podane	chirurgia, ortopedia, stomatologia, laryngologia	Tak	Tak	Nie	Opcja 1	Jest pewne ryzyko	Nie wiem / nie mam zdania	Nie wiem / nie mam zdania	Nie wydrukowałbym w 3D niczego bez powodu. Jeśli technologia druku 3D byłaby jedyną dostępną opcją leczenia mojego pacjenta, z pewnością wykorzystałbym ją.	Nie
M	24	lekarski	4	Tak	Internet	wszystkie podane	chirurgia, ortopedia, stomatologia, okulistyka, laryngologia	Tak	Tak	Tak	Opcja 1	Jest pewne ryzyko	Tak	Nie		Tak
K	23	lekarski	4	Tak	Internet	materiały polimerowe	chirurgia, ortopedia, stomatologia, laryngologia	Tak	Tak	Nie	Opcja 1	Nie	Tak	Tak		Tak
K	23	lekarski	4	Tak	Internet	wszystkie podane	ortopedia, stomatologia, okulistyka, laryngologia	Tak	Nie	Tak	Opcja 1	Jest pewne ryzyko	Tak	Tak	kręgosłup, kości - zastosowanie w rozległych złamaniach i skutkach wypadków	Tak
M	26	lekarski	4	Tak	Internet	wszystkie podane	chirurgia, ortopedia, stomatologia, farmakologia, okulistyka, laryngologia	Tak	Tak	Tak	Opcja 1	Jest pewne ryzyko	Tak	Tak	Model dróg oddechowych do ćwiczeń intubacji	Tak
K	25	Lekarski	4	Tak	Internet	materiały polimerowe	chirurgia, ortopedia, laryngologia	Tak	Tak	Tak	Opcja 1	Jest pewne ryzyko	Tak	Tak	Wątrobę,że porównać jej konsystencję do prawdziwej	Tak
M	23	Lekarski	4	Tak	Internet	materiały polimerowe, ceramika	chirurgia, ortopedia, laryngologia	Tak	Tak	Nie	Opcja 1	Jest pewne ryzyko	Tak	Tak	Serce	Nie
K	22	lekarski	4	Tak	Internet	materiały polimerowe	chirurgia, ortopedia, stomatologia, laryngologia	Tak	Nie	Nie	Opcja 1	Jest pewne ryzyko	Tak	Nie	dupe	Nie
K	22	lekarski	4	Tak	Internet	materiały polimerowe	chirurgia, stomatologia	Nie	Nie	Nie	Opcja 1	Tak	Tak	Nie		Tak
M	22	Lekarski	4	Tak	Brata, konstruuje je w ramach pracy zawodowej	materiały polimerowe, metale	chirurgia, ortopedia, stomatologia	Nie	Tak	Nie	Opcja 1	Tak	Tak	Nie	Nie wierzę że wydrukowane organy będą działać poprawnie.	Tak
K	23	lekarski	4	Tak	Internet	wszystkie podane	ortopedia, stomatologia, laryngologia	Nie	Nie	Nie	Opcja 1	Jest pewne ryzyko	Tak	Nie	płuca,bo najciężej z przeszczepem	Tak
M	24	lekarski	4	Tak	Internet	materiały polimerowe	chirurgia, stomatologia	Tak	Nie	Nie	Opcja 1	Nie	Nie wiem / nie mam zdania	Nie		Tak
M	22	Lekarski	4	Tak	Internet	materiały polimerowe, metale	chirurgia, ortopedia, stomatologia, okulistyka, laryngologia	Nie	Tak	Tak	Opcja 1	Tak	Tak	Nie	Nic	Tak
K	21	lekarski	4	Tak	Internet	materiały polimerowe	chirurgia, ortopedia, stomatologia, farmakologia, okulistyka, laryngologia	Tak	Tak	Nie	Opcja 1	nie wiem	Tak	Nie wiem / nie mam zdania	organy dla dzieci, duże zapotrzebowanie w wadach wrodzonych i nowotworach	Tak
K	25	Lekarski	4	Tak	Internet	materiały polimerowe	chirurgia, ortopedia, stomatologia	Tak	Nie	Tak	Opcja 1	Jest pewne ryzyko	Tak	Tak		Tak
K	23	lekarski	4	Tak	Internet	materiały polimerowe	chirurgia, ortopedia, stomatologia	Nie	Tak	Nie	Opcja 2	Tak	Tak	Tak	Protezy dla osób niepełnosprawnych, ponieważ są drogie, a liczba potrzebujących duża.	Tak
K	22	lekarski	4	Tak	Internet	wszystkie podane	chirurgia, ortopedia, stomatologia, farmakologia, okulistyka, laryngologia	Tak	Tak	Nie	Opcja 1	Jest pewne ryzyko	Tak	Nie	nie wiem	Tak
M	23	Lekarski	3	Tak	Internet	wszystkie podane	chirurgia, ortopedia, stomatologia, farmakologia	Tak	Nie	Tak	Opcja 1	Nie	Tak	Tak	Drukarkę 3D	Tak
M	21	Lekarski	3	Tak	Internet	wszystkie podane	chirurgia, stomatologia	Nie	Tak	Tak	Opcja 1	Nie	Tak	Tak	To zależy od potrzeb pacjenta	Tak
M	21	Lekarski	3	Tak	Telewizja	materiały polimerowe	chirurgia, ortopedia, stomatologia	Tak	Nie	Nie	Opcja 1	Jest pewne ryzyko	Tak	Nie	.	Nie
K	22	Lekarski	3	Tak	Internet	materiały polimerowe	chirurgia, ortopedia, okulistyka	Tak	Nie	Tak	Opcja 1	Jest pewne ryzyko	Tak	Nie		Tak
K	24	Lekarski	3	Tak	Internet	materiały polimerowe	chirurgia, ortopedia, stomatologia	Tak	Nie	Nie	Opcja 1	nie wiem	Tak	Tak	Narządy do przeszczepów : serce, wątroba, nerki, płuca	Tak
M	22	Lekarski	3	Tak	Czasopismo naukowe	wszystkie podane	chirurgia, ortopedia, stomatologia	Tak	Tak	Tak	Opcja 1	Jest pewne ryzyko	Tak	Tak	Spersonalizowany model operowanego narządu - ułatwienie przygotowania do zabiegu	Tak
K	21	Lekarski	3	Tak	Internet	materiały polimerowe	chirurgia, ortopedia, stomatologia, okulistyka, laryngologia	Tak	Tak	Nie	Opcja 1	Jest pewne ryzyko	Tak	Nie	Całe mnóstwo tkanek zaczynajac od tętnic przez zastawki po wątrobę. Zamienniki syntetyczne trzeba czesto wymieniac, wysokie ryzyko rozwinięcia stanu zapalnego, wykrzepiania na powierzchni obcego materiału i odrzucenia.	Tak
K	23	lekarski	3	Tak	Internet	wszystkie podane	chirurgia, ortopedia, stomatologia, laryngologia	Tak	Nie	Nie	Opcja 2	Jest pewne ryzyko	Tak	Nie		Tak
K	22	lekarski	3	Tak	Internet	materiały polimerowe	chirurgia, ortopedia, stomatologia, laryngologia	Tak	Tak	Nie	Opcja 1	Jest pewne ryzyko	Tak	Nie	Serce, na wypadek gdybym potrzebowała nowego	Nie
K	22	Lekarski	3	Tak	Internet	materiały polimerowe, ceramika	chirurgia, ortopedia, stomatologia, okulistyka	Nie	Nie	Nie	Opcja 2	Jest pewne ryzyko	Tak	Nie wiem / nie mam zdania	Protest	Tak
M	21	Lekarski	3	Tak	Internet	materiały polimerowe	ortopedia, stomatologia, laryngologia	Tak	Tak	Nie	Opcja 1	Tak	Tak	Nie	Brelok do kluczy.	Nie
M	20	lekarski	3	Tak	Internet	wszystkie podane	chirurgia, ortopedia, stomatologia, okulistyka, laryngologia	Nie	Tak	Nie	Opcja 2	Jest pewne ryzyko	Tak	Nie wiem / nie mam zdania	Kubek	Tak
K	22	lekarski	3	Tak	Internet	materiały polimerowe, metale	chirurgia, ortopedia, stomatologia, laryngologia	Nie	Tak	Nie	Opcja 1	Jest pewne ryzyko	Tak	Tak	Figurkę siebie	Tak
K	23	Lekarski	3	Tak	Internet	materiały polimerowe	chirurgia, ortopedia	Tak	Nie	Nie	Opcja 1	Nie	Tak	Nie wiem / nie mam zdania		Tak
K	21	lekarski	3	Tak	Internet	materiały polimerowe	chirurgia, ortopedia, stomatologia	Nie	Tak	Nie	Opcja 1	nie wiem	Tak	Nie wiem / nie mam zdania	-	Tak
M	21	Lekarski	3	Tak	Internet	wszystkie podane	ortopedia, stomatologia, okulistyka, laryngologia	Nie	Tak	Nie	Opcja 1	Jest pewne ryzyko	Nie wiem / nie mam zdania	Nie		Tak
M	21	Lekarski	3	Tak	Konferencja naukowa	materiały polimerowe	chirurgia, ortopedia, stomatologia, farmakologia	Tak	Tak	Tak	Opcja 1	Jest pewne ryzyko	Tak	Nie	Protezy	Tak
M	23	Lekarski	3	Tak	Internet	materiały polimerowe	chirurgia, ortopedia, laryngologia	Tak	Nie	Tak	Opcja 1	Jest pewne ryzyko	Tak	Tak		Tak
K	23	lekarski	3	Tak	Internet	wszystkie podane	chirurgia, ortopedia, stomatologia	Tak	Tak	Nie	Opcja 2	nie wiem	Tak	Nie wiem / nie mam zdania	zęby	Tak
K	22	lekarski	3	Tak	Czasopismo naukowe	materiały polimerowe, metale	chirurgia, ortopedia, stomatologia, okulistyka	Tak	Tak	Tak	Opcja 1	Jest pewne ryzyko	Tak	Tak		Tak
K	22	Lekarski	3	Tak	Znajomi	materiały polimerowe	chirurgia, ortopedia, stomatologia	Tak	Tak	Nie	Opcja 2	nie wiem	Tak	Nie wiem / nie mam zdania	Narządy rodne dla kobiet które chcą mieć dzieci	Tak
K	23	lekarski	4	Tak	Internet	wszystkie podane	ortopedia, stomatologia, okulistyka, laryngologia	Tak	Nie	Tak	Opcja 2	Jest pewne ryzyko	Tak	Tak	Brakujące organy; kończyny po amputacji; części ciała po wypadkach	Tak
K	22	lekarski	3	Tak	Internet	wszystkie podane	chirurgia, ortopedia, stomatologia	Tak	Tak	Nie	Opcja 2	Jest pewne ryzyko	Tak	Nie wiem / nie mam zdania	Podstawowe ludzkie organy, aby móc je pokazywać i uczyć o nich w szkołach, na uczelniach, w przychodniach	Tak
M	20	lekarski	2	Tak	Internet	materiały polimerowe, metale	ortopedia, laryngologia	Tak	Tak	Tak	Opcja 1	Tak	Tak	Nie		Tak
K	24	lekarski	2	Tak	poprzednie studia	materiały polimerowe	chirurgia, ortopedia, stomatologia	Tak	Tak	Nie	Opcja 1	Jest pewne ryzyko	Tak	Tak	narząd	Tak
K	21	Lekarski	2	Tak	Znajomi, ich prace	materiały polimerowe, metale	chirurgia, ortopedia, stomatologia, okulistyka, laryngologia	Nie	Tak	Nie	Opcja 1	Tak	Tak	Nie	Narządy do transplantacji	Tak
K	22	Lekarski	3	Tak	Konferencja naukowa	materiały polimerowe	chirurgia, ortopedia, stomatologia	Tak	Tak	Tak	Opcja 1	Jest pewne ryzyko	Tak	Nie		Nie
K	24	lekarsko-dentystyczny	4	Tak	Czasopismo naukowe	wszystkie podane	chirurgia, ortopedia, stomatologia, farmakologia, okulistyka, laryngologia	Tak	Tak	Tak	Opcja 1	Jest pewne ryzyko	Tak	Nie wiem / nie mam zdania	Prace protetyczne w stomatologii	Tak
K	25	lekarsko-dentystyczny	4	Tak	Czasopismo naukowe	materiały polimerowe	ortopedia, stomatologia	Tak	Nie	Nie	Opcja 2	Jest pewne ryzyko	Tak	Nie wiem / nie mam zdania	Nie wiem	Nie
K	24	Lekarski	5	Tak	Internet	materiały polimerowe	chirurgia, ortopedia, laryngologia	Nie	Tak	Nie	Opcja 1	Jest pewne ryzyko	Tak	Nie	Serce	Tak
K	23	Farmacja	4	Tak	Internet	materiały polimerowe	chirurgia, ortopedia, stomatologia, farmakologia, okulistyka, laryngologia	Tak	Tak	Nie		Jest pewne ryzyko	Tak	Tak	mózg	Tak
M	24	Biotechnologia	5	Tak	Zajęcia dydaktyczne	wszystkie podane	chirurgia, stomatologia	Tak	Tak	Tak		Jest pewne ryzyko	Tak	Nie	Skórę - prosta tkanka do odtworzenia w drukarce 3D, możliwa do przeszczepu u osób z ciężkimi poparzeniami	Tak
M	23	Neurobiologia	1	Tak	Uczelnia	wszystkie podane	chirurgia, ortopedia, stomatologia, okulistyka	Tak	Tak	Nie		Jest pewne ryzyko	Tak	Nie	Nic, bo nie widzę potrzeby druku czegokolwiek bez potrzeby. Należy ograniczyć drukowanie do minimum konieczności. Sugeruję zmodyfikować pytanie, wskazując na konieczność wykonania wydruku (odpowiadając na to pytanie - wątroba, ponieważ odsetek przeszczepów tego narządu jest znaczny).	Nie
K	24	Lekarski	5	Tak	Internet	materiały polimerowe	chirurgia, ortopedia, stomatologia, laryngologia	Nie	Tak	Nie	Opcja 1	Tak	Tak	Nie wiem / nie mam zdania	Nie mam pojecia	Nie
K	24	Lekarski	5	Tak	Internet	materiały polimerowe	chirurgia, ortopedia, stomatologia	Tak	Nie	Tak	Opcja 1	Jest pewne ryzyko	Tak	Nie	Modele narządów w celach dydaktycznych	Tak
K	22	Lekarski	4	Tak	Internet	materiały polimerowe	chirurgia, ortopedia, stomatologia, okulistyka, laryngologia	Tak	Nie	Tak	Opcja 2	Jest pewne ryzyko	Tak	Tak	Nowe narządy wewnętrzne, skórę w zasadzie każda tkanke która mogłaby posłużyć do wyleczenią chorego	Tak
M	21	Lekarski	3	Tak	Internet	materiały polimerowe	chirurgia, ortopedia, stomatologia, laryngologia	Tak	Tak	Tak	Opcja 1	Tak	Tak	Tak	Nerkę	Tak
K	23	fizjoterapia	5	Tak	zajęcia na uczelni	materiały polimerowe	chirurgia, ortopedia, stomatologia, okulistyka, laryngologia	Nie	Nie	Nie	Opcja 1	Jest pewne ryzyko	Tak	Nie wiem / nie mam zdania	protezę kończyny dolnej bądź górnej	Tak
M	24	lekarsko-dentystyczny	5	Tak	Telewizja	materiały polimerowe	chirurgia, ortopedia, stomatologia	Tak	Nie	Nie	Opcja 1	Jest pewne ryzyko	Tak	Tak	Rekonstrukcja kości twarzoczaszki z materiałów drukowanych 3D (np. żuchwy po resekcji odcinkowej z przyczyn onkologicznych), bo najwyraźniej widzę zastosowanie tego typy technologii. Redukcja czasu, kosztów przy zachowaniu funkcjonalności.	Nie
M	22	Biotechnologia	1 magisterskie	Tak	Internet	materiały polimerowe, metale	chirurgia, ortopedia, stomatologia, farmakologia, okulistyka, laryngologia	Tak	Tak	Tak		Jest pewne ryzyko	Tak	Tak	Skaffoldy wykorzystane dalej do wzrostu komórek. Dzięki temu możliwe jest odwzorowanie warunków zbliżonych do in vivo co pozwala na bardziej realne badania i późniejszą analizę. ponadto druk struktur (implantów) wykorzystywanych jako alternatywy dla współcześnie stosowanych w transplantologii/terapii ubytków tkankowych	Tak
K	24	lekarski	5	Tak	Internet	materiały polimerowe	chirurgia, ortopedia, stomatologia, laryngologia	Tak	Tak	Nie	Opcja 1	Jest pewne ryzyko	Tak	Tak	Serce, nerkę, narządy ogromnie potrzebne i ważne w transplantacji, aczkolwiek zakladam ze technika ejzcze tak nie poszla do przodu	Tak
M	24	lekarski	5	Tak	Internet	materiały polimerowe	chirurgia, ortopedia, stomatologia, okulistyka, laryngologia	Tak	Tak	Tak	Opcja 1	nie wiem	Tak	Nie		Tak
K	24	lekarski	5	Tak	Internet	materiały polimerowe	chirurgia, ortopedia, stomatologia	Nie	Tak	Nie	Opcja 1	Tak	Tak	Nie wiem / nie mam zdania	protezę kości	Tak
K	23	Lekarski	5	Tak	Internet	wszystkie podane	chirurgia, ortopedia, stomatologia, laryngologia	Tak	Tak	Nie	Opcja 1	nie wiem	Tak	Nie		Nie
K	25	Lekarski	5	Tak	Internet	materiały polimerowe	chirurgia, ortopedia, stomatologia	Nie	Tak	Nie	Opcja 1	Jest pewne ryzyko	Tak	Nie		Nie
K	24	Lekarski	5	Nie
K	25	lekarski	5	Tak	Konferencja naukowa	materiały polimerowe, ceramika	chirurgia, ortopedia, stomatologia, laryngologia	Tak	Nie	Nie	Opcja 1	Jest pewne ryzyko	Tak	Tak	nerkę	Tak
M	24	Lekarski	5	Tak	Internet	wszystkie podane	chirurgia, ortopedia, stomatologia, farmakologia, okulistyka, laryngologia	Tak	Tak	Tak	Opcja 1	Jest pewne ryzyko	Tak	Tak	Peniska	Nie
K	23	lekarski	5	Tak	Internet	wszystkie podane	chirurgia, ortopedia, stomatologia	Tak	Nie	Tak	Opcja 1	Jest pewne ryzyko	Nie wiem / nie mam zdania	Nie wiem / nie mam zdania		Nie
K	24	lekarski	5	Tak	Internet	materiały polimerowe	chirurgia, ortopedia, stomatologia, laryngologia	Tak	Tak	Nie	Opcja 1	Jest pewne ryzyko	Tak	Nie wiem / nie mam zdania		Tak
M	26	lekarski	5	Tak	Telewizja	materiały polimerowe	chirurgia, ortopedia, stomatologia, okulistyka, laryngologia	Tak	Tak	Nie	Opcja 1	Nie	Tak	Nie wiem / nie mam zdania		Tak
M	25	lekarski	5	Tak	Internet	wszystkie podane	chirurgia, ortopedia, stomatologia, farmakologia, okulistyka, laryngologia	Tak	Tak	Tak	Opcja 1	Jest pewne ryzyko	Tak	Tak	Leki	Tak
K	24	Lekarski	5	Tak	Internet	materiały polimerowe	chirurgia, ortopedia, stomatologia, laryngologia	Tak	Tak	Nie	Opcja 1	Tak	Tak	Nie	Serce, gdyż bardzo mało jest dostępnych narządów do przeszczepu	Tak
K	23	lekarski	5	Tak	Internet	materiały polimerowe	chirurgia	Nie	Tak	Nie	Obie opcje	Jest pewne ryzyko	Tak	Nie	nie odczuwam żadnej potrzeby druku dla siebie. mogłabym jedynie życzyć sobie i ogółowi społeczeństwa, żeby dotrzeć do etapu, w którym będą na szeroką skalę bezpiecznie wszczepiane narządy pacjentom oczekującym na przeszczep, będącym w stanie bardzo ciężkim, nie mogącym "doczekać się" dawcy. momentu, w którym narząd drukowany będzie dobrą alternatywą do przeszczepu narządu od dawcy.	Tak
K	23	Kosmetologia	4	Tak	Telewizja	materiały polimerowe	chirurgia	Tak	Nie	Tak		Jest pewne ryzyko	Tak	Nie wiem / nie mam zdania	Implanty zębów, moglaby to byc szybsza i tańsza metoda	Tak
K	24	lekarski	4	Tak	Internet	wszystkie podane	chirurgia, ortopedia, stomatologia, farmakologia	Nie	Nie	Tak	Opcja 2	Jest pewne ryzyko	Tak	Nie	łuk aorty	Nie
K	24	kosmetologia	4	Tak	Internet	materiały polimerowe	chirurgia, ortopedia, stomatologia	Nie	Nie	Nie		Jest pewne ryzyko	Tak	Nie	Jelita, ponieważ zaniedbane powodują najwięcej dysfunkcji, które rzutują na cały organizm	Nie
K	23	Kosmetologia	4	Tak	Internet	wszystkie podane	chirurgia, ortopedia, stomatologia, laryngologia	Tak	Tak	Nie		Jest pewne ryzyko	Tak	Nie		Tak
M	21	Lekarski	2	Tak	Internet	materiały polimerowe	chirurgia, ortopedia, stomatologia	Nie	Tak	Nie	Opcja 1	Jest pewne ryzyko	Tak	Tak	.	Tak
K	24	Lekarski	6	Tak	Internet	wszystkie podane	chirurgia, ortopedia, stomatologia, laryngologia	Tak	Tak	Nie	Obie opcje	Jest pewne ryzyko	Tak	Nie	.	Nie
M	24	lekarski	5	Tak	Internet	materiały polimerowe	chirurgia, ortopedia, stomatologia, okulistyka, laryngologia	Tak	Nie	Tak	Opcja 2	Jest pewne ryzyko	Tak	Tak	Macicę	Tak
M	23	Lekarski	3	Tak	Znajomi	materiały polimerowe	chirurgia, ortopedia	Tak	Tak	Nie	Opcja 1	Jest pewne ryzyko	Tak	Tak	Układ nerwowy	Tak
K	23	Dietetyka	1 mgr	Tak	Internet	materiały polimerowe	chirurgia, ortopedia, stomatologia	Tak	Tak	Nie		Tak	Tak	Tak	Kończyny by pomoc niepelnosprawnym	Tak
K	23	Dietetyka	1 mgr	Tak	Telewizja	materiały polimerowe	chirurgia, ortopedia, stomatologia	Nie	Tak	Tak		Jest pewne ryzyko	Tak	Nie	Nie wiem	Tak
M	22	Dietetyka	1 mgr (4 ogólnie)	Tak	Internet	materiały polimerowe	chirurgia, ortopedia, stomatologia	Tak	Tak	Nie		Tak	Tak	Nie wiem / nie mam zdania	serce, ponieważ jest bardzo wielu pacjentów oczekujących na przeszczep tego narządu	Tak
K	23	Dietetyka	I rok magisterki	Tak	Telewizja	materiały polimerowe	ortopedia, laryngologia	Nie	Tak	Nie		Jest pewne ryzyko	Tak	Tak	Nerkę, ponieważ osoba z mojej rodziny jej potrzebuje.	Tak
K	23	Kosmetologia	4	Tak	Czasopismo naukowe	materiały polimerowe	chirurgia, ortopedia, stomatologia, laryngologia	Tak	Tak	Tak		Jest pewne ryzyko	Tak	Nie wiem / nie mam zdania	W zależności od danej potrzeby/problemu.	Tak
K	22	dietetyka	4	tak	Internet	materiały polimerowe	ortopedia, stomatologia	Nie	Nie	Nie		Jest pewne ryzyko	Nie wiem / nie mam zdania	Nie wiem / nie mam zdania	nie wiem	Nie
K	22	Dietetyka	4	tak	Telewizja	materiały polimerowe	ortopedia, stomatologia	Tak	Tak	Nie		Tak	Nie wiem / nie mam zdania	Nie wiem / nie mam zdania		Nie
K	24	Lekarski	5	Tak	Konferencja naukowa	materiały polimerowe	chirurgia, ortopedia, stomatologia, okulistyka, laryngologia	Tak	Nie	Nie	Opcja 1	Jest pewne ryzyko	Tak	Tak	Ubytki kości czaszki	Tak
M	23	farmacja	5	Tak	Telewizja	materiały polimerowe, ceramika	chirurgia, ortopedia, stomatologia	Tak	Nie	Nie		Jest pewne ryzyko	Tak	Tak		Tak
M	25	Lekarski	5	Tak	Internet	wszystkie podane	chirurgia, ortopedia, stomatologia, okulistyka, laryngologia	Tak	Nie	Tak	Opcja 1	Tak	Tak	Nie	Nową wątrobę	Tak
K	23	dietetyka	4	Tak	Internet	wszystkie podane	chirurgia, ortopedia	Nie	Nie	Nie		Jest pewne ryzyko	Nie	Tak	serce	Nie
K	24	farmacja	5	Tak	Internet	wszystkie podane	chirurgia, ortopedia, okulistyka, laryngologia	Tak	Nie	Tak		Jest pewne ryzyko	Tak	Nie wiem / nie mam zdania		Tak
K	25	lekarski	5	Tak	Internet	materiały polimerowe	chirurgia, ortopedia, stomatologia	Nie	Tak	Nie	Opcja 2	Jest pewne ryzyko	Tak	Nie	Model swojej ręki	Tak
K	23	Lekarski	5	Tak	Konferencja naukowa	materiały polimerowe	chirurgia, ortopedia, stomatologia, farmakologia	Nie	Tak	Nie	Opcja 1	Jest pewne ryzyko	Tak	Tak		Tak
K	27	Lekarski	5	Tak	Konferencja naukowa	wszystkie podane	chirurgia, ortopedia, stomatologia, farmakologia, laryngologia	Tak	Tak	Tak	Obie opcje	Jest pewne ryzyko	Tak	Nie	Łękotki	Tak
K	22	Lekarski	4	Tak	Internet	materiały polimerowe, metale	chirurgia, ortopedia, stomatologia, okulistyka, laryngologia	Nie	Tak	Nie	Opcja 1	Jest pewne ryzyko	Tak	Nie		Tak
K	23	lekarski	5	Tak	Konferencja naukowa	wszystkie podane	chirurgia, ortopedia, stomatologia, okulistyka, laryngologia	Tak	Tak	Nie	Opcja 1	Jest pewne ryzyko	Tak	Nie		Tak
M	23	Lekarski	2	Tak	Internet	wszystkie podane	chirurgia, ortopedia, stomatologia, farmakologia, okulistyka, laryngologia	Tak	Tak	Tak	Opcja 1	Jest pewne ryzyko	Tak	Nie		Tak
K	20	Pielęgniarstwo	2	Tak	Inernet	wszystkie podane	chirurgia, ortopedia, stomatologia, farmakologia, okulistyka, laryngologia	tkanka wątroby	Nie	Nie	Opcja 2	Tak	Tak	Nie	Trzustka	Tak
K	30	Pielęgniarstwo	3	Tak	Inernet	materiały polimerowe	chirurgia, ortopedia, stomatologia	implant czaszki	Tak	Nie	Opcja 2	Tak	Tak	Tak	staw kolanowy	Tak
K	22	pielęgniarstwo	3	Tak	Inernet	materiały polimerowe	ortopedia, stomatologia, okulistyka, laryngologia	Małżowina uszna	Tak	Nie	Opcja 2	jest pewne ryzyko	nie wiem/nie mam zdania	Nie	Skórę ze względu na duże zapotrzebowanie i wysoki procent odrzutow przeszczepów	Tak
K	21	pielęgniarstwo	3	Tak	Telewizja	wszystkie podane	chirurgia, ortopedia, stomatologia, laryngologia	proteza	Tak	Nie	Opcja 2	jest pewne ryzyko	Tak	Tak	czaszka, w celach edukacyjnych	Tak
K	21	Pielęgniarstwo	3	Tak	Inernet	materiały polimerowe, metale	chirurgia, ortopedia, stomatologia	stworzenie głowy kości udowej	Nie	Tak	Opcja 1	jest pewne ryzyko	Tak	Tak	kość	Tak
K	21	Pielęgniarstwo	3	Tak	Telewizja	materiały polimerowe	ortopedia, stomatologia	Nie	Tak	Nie	Opcja 1	nie wiem	Tak	Nie	Mózgowie	Tak
K	21	Pielęgniarstwo	3	tak	Inernet	wszystkie podane	chirurgia, ortopedia, stomatologia, okulistyka, laryngologia	Ręce	Tak	Tak	Opcja 1	jest pewne ryzyko	Tak	nie wiem/nie mam zdania		Tak
K	21	Pielęgniarstwo	3	Tak	Telewizja	materiały polimerowe	chirurgia, ortopedia, stomatologia	Odtworzenie kości talerza biodrowego, do wczczepienia	Tak	Nie	Opcja 2	jest pewne ryzyko	Tak	Nie	Nie wiem	Tak
K	22	pielęgniarstwo	3	Tak	Telewizja	materiały polimerowe	chirurgia, ortopedia, stomatologia	Fragmenty kosci	Nie	Nie	Opcja 1	Tak	Tak	Tak		Tak
K	21	pielęgniarstwo	3	Tak	Inernet	materiały polimerowe	ortopedia, stomatologia, okulistyka	Proteza kończyny górnej	Tak	Tak	Opcja 1	nie wiem	Tak	Nie	Nie wiem	Tak
K	21	Pielęgniarstwo	3	Tak	Inernet	materiały polimerowe	ortopedia, okulistyka	Proteza	Tak	Tak	Opcja 1	jest pewne ryzyko	Tak	nie wiem/nie mam zdania	Nie wiem	Nie
M	24	Pielęgniarstwo	5	Tak	Inernet	materiały polimerowe	chirurgia, ortopedia	Ubytek kostny	Tak	Nie	Opcja 1	jest pewne ryzyko	Tak	Nie		Nie
K	22	Pielęgniarstwo	3	Tak	Telewizja	materiały polimerowe	ortopedia, stomatologia	Serce	Tak	Nie	Opcja 2	jest pewne ryzyko	Tak	Tak	Nowe serce	Tak
M	22	Pielęgniarstwo	3	Tak	Inernet	materiały polimerowe	chirurgia, ortopedia, stomatologia	Więzdła stawu kolanowego	Nie	Nie	Opcja 1	Tak	Tak	Nie	Więzadła kolana	Tak
K	23	Lekarski	3	Tak	Czasopisma naukowe	wszystkie podane	chirurgia, ortopedia, stomatologia, okulistyka	Zab	Tak	Nie	Opcja 2	jest pewne ryzyko	Tak	Tak	Protezy	Tak
K	24	Pielęgniarstwo	6	Tak	Inernet	wszystkie podane	chirurgia, ortopedia, stomatologia	Odtworzenie brakujących elementów czaszki po operacjach neurochirurgicznych	Tak	Nie	Opcja 1	jest pewne ryzyko	Tak	Nie	Nie mam zdania	Tak
K	21	Pielęgniarstwo	3	Tak	Inernet	materiały polimerowe	chirurgia, ortopedia	Nie	Tak	Tak	Opcja 1	Tak	Tak	Tak	Trzustkę	Tak
K	21	Pielęgniarstwo	3	Tak	Telewizja	materiały polimerowe	chirurgia, ortopedia, stomatologia, laryngologia	kośći	Nie	Nie	Opcja 1	Tak	Tak	Nie	konczyny	Tak
M	22	Pielęgniarstwo	3	Tak	Inernet	wszystkie podane	chirurgia, ortopedia, stomatologia, laryngologia	Wydrukowanie endoprotezy stawu biodrowego	Tak	Nie	Opcja 2	jest pewne ryzyko	Tak	Tak	Wydrukował bym hełm Iron Mana, ponieważ drukarki 3D pozwalają na wykonanie przedmiotów z bardzo dużą dokładnością, która pozwala na odwzorowanie hełmu z filmu	Nie
K	22	pielęgniarstwo	3	Tak	Film	materiały polimerowe	chirurgia, ortopedia, stomatologia	Nie	Tak	Nie	Opcja 1	nie wiem	nie wiem/nie mam zdania	nie wiem/nie mam zdania		Tak
K	21	Fizjoterapia	3	Tak	Telewizja	materiały polimerowe, ceramika	chirurgia, ortopedia, stomatologia, laryngologia	ubytki kostne	Tak	Nie	Opcja 1	jest pewne ryzyko	Tak	Tak	Opatrunek gipsowy, dla jakiegoś pacjenta.	Tak
M	28	pielęgniarstwo	5	Tak	Inernet	materiały polimerowe	chirurgia, ortopedia, stomatologia, laryngologia	małżowina uszna	Tak	Tak	Opcja 1	jest pewne ryzyko	Tak	Nie	penisa jako zamiennik	Tak
K	22	Pielęgniarstwo	3	Tak	Inernet	materiały polimerowe	chirurgia, ortopedia, okulistyka, laryngologia	nie	Nie	Nie	Opcja 1	Tak	Tak	Tak	serce	Tak
K	21	lekarski	3	Tak	Inernet	materiały polimerowe	ortopedia, stomatologia	nie	Nie	Nie	Opcja 1	jest pewne ryzyko	Tak	Nie		Nie
K	25	lekarski	6	Tak	Inernet	materiały polimerowe	chirurgia, ortopedia, stomatologia, laryngologia	wydrukowany element który posłuży do uzupelnienia ubytku kości czaszki	Tak	Nie	Opcja 1	Tak	Tak	Tak	model jakiegos narządu człowieka	Tak
M	28	Lekarski	6	Tak	Inernet	materiały polimerowe	chirurgia, ortopedia, stomatologia, laryngologia	chrzęstna	Tak	Tak	Opcja 1	jest pewne ryzyko	Tak	Nie		Nie
K	24	Pielęgniarstwo	6	Tak	Inernet	materiały polimerowe	chirurgia, ortopedia, stomatologia, laryngologia	Zastawka	Tak	Nie	Opcja 2	jest pewne ryzyko	Tak	Nie		Tak
K	22	lekarski	3	Tak	Telewizja	materiały polimerowe	chirurgia, ortopedia, stomatologia, farmakologia, okulistyka, laryngologia	Ucho	Tak	Tak	Opcja 1	jest pewne ryzyko	Tak	Tak	Ucho	Tak
M	24	Pielęgniarstwo	6	Tak	Inernet	wszystkie podane	chirurgia, ortopedia, stomatologia, okulistyka, laryngologia	Odtworzenie żuchwy po usunięciu z powodu nowotworu	Tak	Nie	Opcja 2	jest pewne ryzyko	Tak	Tak	Modele układów anatomicznych, bo byłyby przydatne w nauce ^^	Tak
K	21	Elektroradiologia	3	Tak	Inernet	materiały polimerowe, metale	ortopedia, stomatologia	TAK	Nie	Tak	Obie opcje	jest pewne ryzyko	Tak	nie wiem/nie mam zdania		Nie
K	20	Położnictwo	2	Tak	Telewizja	materiały polimerowe	chirurgia	NIE	Tak	Nie	Obie opcje	jest pewne ryzyko	nie wiem/nie mam zdania	nie wiem/nie mam zdania	Nie wiem	Tak
K	20	Położnictwo	2	Tak	Inernet	wszystkie podane	chirurgia, ortopedia, stomatologia, okulistyka, laryngologia	NIE	Tak	Nie	Opcja 2	nie wiem	Tak	nie wiem/nie mam zdania	Serce	Tak
K	20	położnictwo	2	Tak	Telewizja	wszystkie podane	chirurgia, ortopedia	NIE	Tak	Nie	Opcja 2	jest pewne ryzyko	Tak	nie wiem/nie mam zdania		Tak
K	20	Elektroradiologia	2	Tak	Telewizja	materiały polimerowe	chirurgia, ortopedia, stomatologia	TAK	Tak	Nie	Opcja 1	nie wiem	Tak	Tak	żylaki odbytu (łącznie z odbytem oczywiście) do badania per rectum	Nie
K	19	Położnictwo	1	Tak	Telewizja	materiały polimerowe	chirurgia, ortopedia, stomatologia	NIE	Tak	Nie	Opcja 1	jest pewne ryzyko	nie wiem/nie mam zdania	nie wiem/nie mam zdania		Nie
K	20	Położnictwo	2	Tak	Telewizja	materiały polimerowe	chirurgia, ortopedia, stomatologia, okulistyka, laryngologia	NIE	Tak	Nie	Opcja 1	jest pewne ryzyko	Tak	Tak	Chciałabym wydrukować serce żeby pomóc ludziom którzy czekają np. na przeszczepy lub mają chory ten organ. Chciałabym też wydrukować struktury oka, aby niektórzy ludzie niewidomi mogli odzyskać wzrok lub wyleczyć w ten sposób patologie oka.	Tak
K	20	Położnictwo	2	Tak	Telewizja	materiały polimerowe	chirurgia, stomatologia	NIE	Tak	Nie	Opcja 1	Tak	Tak	Tak		Tak
M	21	Położnictwo	2	Tak	Telewizja	materiały polimerowe	chirurgia, ortopedia, stomatologia, laryngologia	TAK	Tak	Tak	Opcja 2	nie wiem	Tak	Tak		Tak
K	20	Położnictwo	2	Tak	Inernet	materiały polimerowe	chirurgia, stomatologia, laryngologia	TAK	Tak	Nie	Opcja 1	jest pewne ryzyko	Tak	Tak	Nerkę, wątrobę albo serce, ponieważ bardzo długo czeka się na przeszczep i trudne jest znalezienie dawcy.	Tak
K	20	położnictwo	2	Tak	Inernet	materiały polimerowe	chirurgia, ortopedia, stomatologia, okulistyka, laryngologia	TAK	Tak	Tak	Opcja 1	Tak	Tak	Tak	Serce ponieważ jest to najwazniejszy organ w naszym ciele	Tak
K	22	Położnictwo	2	Tak	Inernet	materiały polimerowe, metale	ortopedia, stomatologia	NIE	Nie	Nie	Opcja 1	jest pewne ryzyko	Tak	nie wiem/nie mam zdania	nerke do przeszczepu	Tak
K	20	Elektroradiologia	2	Tak	Inernet	wszystkie podane	chirurgia, ortopedia, stomatologia	NIE	Tak	Nie	Opcja 1	jest pewne ryzyko	nie wiem/nie mam zdania	Tak	Cos na czym moglabym sie uczyc, narządy np	Tak
K	20	Położnictwo	1	Tak	Inernet	materiały polimerowe	chirurgia, ortopedia, stomatologia, farmakologia, laryngologia	TAK	Nie	Tak	Opcja 1	jest pewne ryzyko	Tak	Tak	Serce, ponieważ jest na nie szczególne zapotrzebowanie	Tak
K	21	Elektroradiologia	2	Tak	Telewizja	materiały polimerowe	chirurgia, ortopedia, stomatologia	NIE	Nie	Nie	Opcja 1	jest pewne ryzyko	Tak	Nie	Myślę, że zgodnie z kierunkiem studiów, wydrukowałabym miednicę z uwzględnieniem tkanek miękkich.	Nie
K	19	elektroradiologia	1	Tak	Inernet	materiały polimerowe	chirurgia, ortopedia, stomatologia	NIE	Tak	Tak	Opcja 1	jest pewne ryzyko	Tak	Tak		Tak
K	20	Położnictwo	1	Tak	Telewizja	materiały polimerowe	chirurgia, ortopedia, okulistyka	NIE	Tak	Nie	Opcja 2	jest pewne ryzyko	Tak	Tak	Prawdopodobnie protezy dla dzieci, ponieważ dzieci ciagle rosną i wymagają wymiany protez, więc drukowanie ich byłoby tańszym rozwiązaniem	Tak
K	20	położnictwo	2	Tak	Inernet	materiały polimerowe, metale	chirurgia, laryngologia	TAK	Nie	Nie	Opcja 1	nie wiem	Tak	Nie		Nie
K	20	Położnictwo	1	Tak	Inernet	materiały polimerowe, ceramika	chirurgia, ortopedia, stomatologia, okulistyka, laryngologia	TAK	Tak	Nie	Opcja 2	jest pewne ryzyko	Tak	Tak	Kręgosłup i jego części umożliwiający powrót do zdrowia osobie niepełnosprawnej	Tak
K	19	położnictwo	1	Tak	Telewizja	materiały polimerowe, metale	chirurgia, ortopedia, stomatologia	NIE	Tak	Tak	Opcja 1	jest pewne ryzyko	Tak	Tak	Czaszkę do jej rekonstrukcji	Tak
K	19	Położnictwo	1	Tak	Inernet	metale	chirurgia	TAK	Tak	Tak	Opcja 1	nie wiem	Tak	nie wiem/nie mam zdania		Tak
K	21	Położnictwo	1	Tak	Telewizja	materiały polimerowe	chirurgia, ortopedia, stomatologia	TAK	Tak	Nie	Opcja 1	nie wiem	nie wiem/nie mam zdania	Tak	Serce	Tak
K	20	Położnictwo	1	Tak	Inernet	materiały polimerowe	chirurgia, ortopedia	NIE	Nie	Tak	Opcja 1	jest pewne ryzyko	Tak	nie wiem/nie mam zdania	Nie wiem.... być może serce, gdyż jest najbardziej deficytowe na rynku transplantacji	Nie
K	20	Położnictwo	1	Tak	Inernet	wszystkie podane	ortopedia, stomatologia, okulistyka	NIE	Nie	Nie	Opcja 1	nie wiem	nie wiem/nie mam zdania	Nie		Nie
K	20	położnictwo	1	Tak	Inernet	materiały polimerowe	chirurgia, ortopedia, stomatologia	NIE	Nie	Nie	Opcja 1	nie wiem	nie wiem/nie mam zdania	Nie		Nie
K	19	fizjoterapia	1	Tak	Inernet	materiały polimerowe, ceramika	chirurgia, ortopedia, stomatologia	TAK	Tak	Nie	Opcja 2	jest pewne ryzyko	Tak	Nie		Tak
K	20	Fizjoterapia	1	Tak	Inernet	materiały polimerowe	chirurgia, ortopedia	TAK	Tak	Nie	Opcja 1	jest pewne ryzyko	Tak	Tak	kończyny gorne i dolne zmiejszy to liczbe osob niepelnosprawnych	Tak
K	20	Położnictwo	1	Tak	Konferencje naukowe	wszystkie podane	chirurgia, okulistyka	TAK	Nie	Nie	Opcja 1	jest pewne ryzyko	nie wiem/nie mam zdania	Nie		Tak
K	20	Fizjoterapia	1	Tak	Inernet	materiały polimerowe	ortopedia	NIE	Tak	Nie	Opcja 1	Tak	Tak	Tak	Zdecydowanie organy do przeszczepów	Tak
K	20	Położnictwo	1	Tak	Inernet	materiały polimerowe, metale	ortopedia, stomatologia, okulistyka, laryngologia	TAK	Tak	Tak	Opcja 1	jest pewne ryzyko	Tak	Tak	Serce lub nerkę przeznaczone do przeszczepu tych narządów.	Tak
K	21	Fizjoterapia	1	Tak	Znajomi	materiały polimerowe, ceramika	chirurgia, ortopedia, stomatologia	NIE	Nie	Nie	Opcja 2	Tak	Tak	Nie	Nową drukarkę 3D	Tak
M	19	Położnictwo	1	Tak	Inernet	materiały polimerowe	ortopedia, stomatologia, okulistyka, laryngologia	TAK	Nie	Tak	Opcja 1	Tak	Tak	Tak		Tak
K	20	dietetyka	1	Tak	Inernet	materiały polimerowe	ortopedia	NIE	Nie	Tak		Tak	Tak	Nie	czaszkę	Tak
K	20	położnictwo	1	Tak	Telewizja	materiały polimerowe	chirurgia, ortopedia, stomatologia	TAK	Nie	Tak	Opcja 2	Tak	nie wiem/nie mam zdania	Nie	Miednice oraz narządy wchodzące w jej skład, które pomogły by mi w nauce, i których mogłabym używać w przyszłej pracy.	Tak
K	20	Położnictwo	1	Tak	Inernet	materiały polimerowe	chirurgia, ortopedia, stomatologia	TAK	Tak	Nie	Opcja 2	Tak	Tak	Nie	Części stawów, ponieważ wiem jaki ból mogą sprawiać zwyrodnione stawy.	Tak
M	20	Fizjoterapia	1	Tak	Inernet	materiały polimerowe, metale	chirurgia, ortopedia, stomatologia, okulistyka, laryngologia	TAK	Tak	Tak	Opcja 1	jest pewne ryzyko	Tak	Nie	Mózg, ponieważ jest to bardzo trudne zadanie w celu utworzenia ogromnej liczby połączeń pomiędzy neuronami.	Tak
M	19	Fizjoterapia	1	Tak	Inernet	materiały polimerowe	chirurgia, ortopedia, stomatologia	NIE	Tak	Nie	Opcja 1	jest pewne ryzyko	Tak	Nie		Tak
K	19	fizjoterapia	1	Tak	Inernet	materiały polimerowe	chirurgia, ortopedia	TAK	Nie	Nie	Opcja 2	jest pewne ryzyko	Tak	Nie		Nie
K	19	Fizjoterapia	1	Tak	Telewizja	materiały polimerowe	chirurgia, ortopedia	TAK	Nie	Tak	Opcja 2	Tak	Tak	Tak		Nie
M	20	położnictwo	1	Tak	Telewizja	wszystkie podane	ortopedia, stomatologia, farmakologia, okulistyka, laryngologia	TAK	Tak	Nie	Opcja 1	jest pewne ryzyko	Tak	Tak	Kość udowa	Nie
K	20	Położnictwo	1	Tak	publikacje, artykuły	materiały polimerowe	chirurgia, ortopedia	TAK	Tak	Nie	Opcja 1	Tak	Tak	Tak		Tak
K	22	Położnictwo	1	Tak	Inernet	materiały polimerowe	chirurgia, ortopedia, okulistyka	TAK	Nie	Nie	Opcja 1	nie wiem	Tak	Tak		Tak
K	19	Położnictwo	1	Tak	Telewizja	wszystkie podane	ortopedia, stomatologia	NIE	Nie	Tak	Opcja 1	jest pewne ryzyko	Tak	nie wiem/nie mam zdania		Tak
K	20	Fizjoterapia	1	Tak	Inernet	materiały polimerowe	chirurgia, ortopedia, laryngologia	TAK	Tak	Tak	Opcja 1	jest pewne ryzyko	Tak	Tak	Nie wiem	Tak
K	19	położnictwo	1	Tak	Inernet	materiały polimerowe	chirurgia, ortopedia, stomatologia, okulistyka, laryngologia	TAK	Tak	Tak	Opcja 1	jest pewne ryzyko	Tak	Tak	Protezy kości ponieważ pozwolą to uzupełnić braki w strukturze i leczenie np osteoporozy	Nie
K	20	Fizjoterapia	1	Tak	Czasopisma naukowe	materiały polimerowe	ortopedia, stomatologia	NIE	Tak	Nie	Opcja 1	nie wiem	Tak	Nie	Mózg, żeby pacjenci mogli dłużej żyć	Tak
K	21	Położnictwo	3	Tak	Konferencje naukowe	materiały polimerowe	chirurgia, ortopedia, stomatologia, farmakologia, okulistyka	TAK	Nie	Nie	Opcja 1	jest pewne ryzyko	Tak	Nie		Tak
K	20	Elektroradiologia	1	Tak	Telewizja	materiały polimerowe	chirurgia, ortopedia, stomatologia	NIE	Tak	Tak	Opcja 1	jest pewne ryzyko	nie wiem/nie mam zdania	Tak		Tak
K	21	Fizjoterapia	1	Tak	Inernet	materiały polimerowe	chirurgia, ortopedia, stomatologia	TAK	Tak	Nie	Opcja 2	Tak	Tak	nie wiem/nie mam zdania	Organy do przeszczepów - ponieważ czas oczekiwania na nie jest bardzo długi, a zgodność komórkowa dawcy i biorcy nie zawsze jest 100%, co zwiększa ryzyko powikłań lub odrzutów.	Tak
M	19	położnictwo	1	Tak	Inernet	materiały polimerowe	chirurgia, ortopedia, stomatologia, okulistyka, laryngologia	TAK	Tak	Nie	Opcja 1	Tak	Tak	Nie	Figure siebie i mojego przyjaciela. Siebie bym mu dał, a jego zatrzymał i postawił na biurku.	Tak
K	20	położnictwo	1	Tak	Telewizja	materiały polimerowe	ortopedia, laryngologia	NIE	Nie	Tak	Opcja 2	nie wiem	nie wiem/nie mam zdania	Nie	oko	Tak
K	20	elektroradiologia	2	Tak	Inernet	materiały polimerowe, metale	chirurgia, ortopedia, stomatologia	TAK	Tak	Nie	Opcja 1	jest pewne ryzyko	nie wiem/nie mam zdania	Tak		Tak
K	20	Położnictwo	1	Tak	Od znajomych	materiały polimerowe	ortopedia, stomatologia	NIE	Tak	Nie	Opcja 2	jest pewne ryzyko	Tak	Nie	Nie zastanawiałam się, nie mam pomysłu	Tak
K	20	Położnictwo	1	Tak	Inernet	materiały polimerowe	chirurgia, ortopedia	TAK	Tak	Nie	Opcja 1	jest pewne ryzyko	Tak	Nie	Serce aby pomóc osobą potrzebującym jego przeszczepu.	Tak
K	19	Położnictwo	1	Tak	Inernet	materiały polimerowe	ortopedia	NIE	Nie	Nie	Opcja 2	jest pewne ryzyko	Tak	Tak		Tak
K	19	Położnictwo	1	Tak	Inernet	ceramika	chirurgia, ortopedia, stomatologia	NIE	Tak	Nie	Opcja 2	jest pewne ryzyko	Nie	Tak		Tak
K	20	Położnictwo	1	Tak	Inernet	materiały polimerowe	chirurgia, ortopedia	NIE	Nie	Tak	Opcja 1	jest pewne ryzyko	Tak	Tak	Kość	Tak
K	20	Położnictwo	1	Tak	Inernet	materiały polimerowe, metale	chirurgia	TAK	Tak	Tak	Opcja 1	jest pewne ryzyko	Tak	Nie		Tak
K	20	Położnictwo	1	Tak	Inernet	materiały polimerowe, metale	chirurgia, ortopedia, stomatologia	TAK	Nie	Nie	Opcja 1	Tak	Tak	nie wiem/nie mam zdania	Protezy	Nie
K	19	położnictwo	1	Tak	Inernet	wszystkie podane	chirurgia, ortopedia, stomatologia	NIE	Tak	Nie	Opcja 2	jest pewne ryzyko	Tak	Tak	Nerkę, ponieważ mogłabym ją sprzedać	Nie
K	20	POŁOŻNICTWO	1	Tak	Inernet	materiały polimerowe	chirurgia, ortopedia, stomatologia	TAK	Tak	Nie	Opcja 1	jest pewne ryzyko	Tak	Nie		Tak
K	19	Położnictwo	1	Tak	Czasopisma naukowe	materiały polimerowe	chirurgia, ortopedia, stomatologia, laryngologia	TAK	Tak	Tak	Opcja 1	jest pewne ryzyko	Tak	Tak		Tak
K	20	Położnictwo	1	Tak	Czasopisma naukowe	wszystkie podane	chirurgia, ortopedia, stomatologia, okulistyka, laryngologia	TAK	Tak	Tak	Opcja 1	jest pewne ryzyko	Tak	Tak		Tak
K	20	Położnictwo	1	Tak	Inernet	materiały polimerowe, metale	chirurgia, ortopedia, stomatologia, laryngologia	TAK	Tak	Tak	Opcja 2	jest pewne ryzyko	Tak	nie wiem/nie mam zdania	Płuco, nerkę, wątrobę zapobiegając konieczności poboru tych organów od potencjalnych dawców i długiego czasu oczekiwania na zgodnego dawcę	Tak
K	21	położnictwo	2	Tak	Czasopisma naukowe	materiały polimerowe	chirurgia, ortopedia, stomatologia, laryngologia	TAK	Tak	Tak	Opcja 1	nie wiem	Tak	nie wiem/nie mam zdania	Nie wiem	Nie
K	20	Położnictwo	1	Tak	Inernet	materiały polimerowe	stomatologia, okulistyka, laryngologia	NIE	Nie	Nie	Opcja 1	Nie	Tak	Tak		Tak
K	22	lekarski	1	Tak	Inernet	materiały polimerowe	chirurgia, ortopedia	TAK	Tak	Nie	Opcja 2	nie wiem	nie wiem/nie mam zdania	Tak		Tak
M	22	lekarski	2	Tak	Inernet	materiały polimerowe	chirurgia, ortopedia	TAK	Nie	Nie	Opcja 1	jest pewne ryzyko	Tak	Nie	czaszkę, do nauki anatomii	Tak
K	21	Lekarski	2	Tak	uczelnia	materiały polimerowe	ortopedia, stomatologia	NIE	Nie	Nie	Opcja 1	nie wiem	Tak	Tak		Tak
K	21	Lekarski	2	Tak	Telewizja	materiały polimerowe	chirurgia, ortopedia	TAK	Tak	Tak	Opcja 2	Tak	Tak	Nie		Tak
K	22	lekarski	2	Tak	Telewizja	materiały polimerowe	chirurgia, ortopedia, stomatologia	TAK	Tak	Nie	Opcja 1	Nie	Tak	nie wiem/nie mam zdania	Organy niezbędne do przeszczepów	Tak
K	20	lekarski	2	Tak	Inernet	wszystkie podane	chirurgia, ortopedia, stomatologia, okulistyka, laryngologia	TAK	Nie	Tak	Obie opcje	jest pewne ryzyko	Tak	Tak	modele anatomiczne do nauki	Tak
K	21	lekarski	2	Tak	Inernet	materiały polimerowe, metale	chirurgia, ortopedia, laryngologia	TAK	Tak	Tak	Opcja 1	jest pewne ryzyko	Tak	nie wiem/nie mam zdania	serce	Tak
K	21	Lekarski	2	Tak	Telewizja	materiały polimerowe	chirurgia, ortopedia, stomatologia	TAK	Nie	Tak	Opcja 1	jest pewne ryzyko	Tak	Nie	Nie zastanawiałem się nigdy nad tym.	Nie
K	21	Lekarski	2	Tak	Inernet	materiały polimerowe	chirurgia, ortopedia, stomatologia, farmakologia, okulistyka, laryngologia	TAK	Tak	Tak	Opcja 1	jest pewne ryzyko	Tak	Nie	Nie wiem	Tak
K	20	Lekarski	2	Tak	Inernet	materiały polimerowe, metale	chirurgia, ortopedia, stomatologia	TAK	Tak	Tak	Opcja 1	Tak	Tak	Nie	Wydrukowałabym np. kość udową, która często ulega osłabieniu i złamaniu u osób starszych i dzięki temu, mogłaby zostać zastąpiona nową, nieuszkodzoną	Tak
K	24	Lekarski	2	Tak	Inernet	materiały polimerowe	chirurgia, ortopedia, stomatologia	TAK	Tak	Tak	Obie opcje	jest pewne ryzyko	Tak	Nie	Być może odwzorowane kończyny, dla pacjentów po amputacji, ponieważ byłyby przypuszczalnie bardziej naturalne niż mechaniczne.	Tak
K	22	Elektroradiologia	2	Tak	Telewizja	wszystkie podane	chirurgia, ortopedia	NIE	Nie	Nie	Opcja 1	nie wiem	Tak	Tak		Tak
K	19	Dietetyka	1	Tak	Telewizja	materiały polimerowe	ortopedia, stomatologia, laryngologia	TAK	Tak	Nie		jest pewne ryzyko	nie wiem/nie mam zdania	Tak		Tak
K	22	Coaching medyczny	3	Tak	Inernet	wszystkie podane	chirurgia, ortopedia, stomatologia	NIE	Tak	Tak		Tak	Tak	Tak		Tak
M	23	Biotechnologia	2	Tak	Inernet	materiały polimerowe	chirurgia, ortopedia, stomatologia	TAK	Nie	Tak		jest pewne ryzyko	Tak	Nie	kości do nauki anatomii	Tak
M	23	Biotechnologia	4	Tak	Konferencje naukowe	wszystkie podane	chirurgia, ortopedia, stomatologia, okulistyka, laryngologia	TAK	Tak	Tak		jest pewne ryzyko	Tak	Nie	Figurkę nosorożca	Tak
K	23	Biotechnologia	I rok II stopnia	Tak	Czasopisma naukowe	wszystkie podane	chirurgia, ortopedia	TAK	Tak	Tak		jest pewne ryzyko	Tak	Tak	Trzustkę	Tak
K	24	biotechnologia	4	Tak	Inernet	wszystkie podane	chirurgia, ortopedia, stomatologia, laryngologia	TAK	Tak	Nie		Tak	Tak	Nie	Serce, w formie ciekawosci	Tak
K	22	Biotechnologia	4	Tak	Inernet	materiały polimerowe	chirurgia, ortopedia, stomatologia, laryngologia	TAK	Tak	Tak		jest pewne ryzyko	Tak	Tak	Podjęłabym pracę nad drukowaniem tkanek,być może w przyszłości organów	Tak
K	23	Elektroradiologia	4	Tak	Inernet	materiały polimerowe	ortopedia, stomatologia, okulistyka	NIE	Nie	Nie	Opcja 1	Tak	Tak	Tak	Sprzęt medyczny	Tak
K	20	Elektroradiologia	1	Tak	Czasopisma naukowe	materiały polimerowe	chirurgia, ortopedia, stomatologia	TAK	Nie	Tak	Opcja 2	jest pewne ryzyko	Tak	Tak	Kości	Tak
K	19	Elektroradiologia	1	Tak	Telewizja	wszystkie podane	chirurgia, ortopedia, stomatologia	NIE	Tak	Nie	Opcja 1	nie wiem	Tak	Tak	Serce	Tak
M	19	elektroradiologia	1	Tak	Inernet	materiały polimerowe	chirurgia, ortopedia, laryngologia	NIE	Nie	Tak	Opcja 1	jest pewne ryzyko	Tak	nie wiem/nie mam zdania		Tak
K	24	Elektroradiologia	I rok II stopnia	Tak	Inernet	materiały polimerowe	chirurgia, ortopedia, stomatologia	TAK	Tak	Nie	Opcja 1	jest pewne ryzyko	Tak	nie wiem/nie mam zdania	Sztuczną skórę wyhodowaną z komórek pacjenta, którą można użyć do przeszczepów. Dzięki temu można uniknąć autoprzeszczepu.	Tak
K	19	Elektroradiologia	1	Tak	Inernet	ceramika	chirurgia, ortopedia	NIE	Tak	Nie	Opcja 2	jest pewne ryzyko	Tak	Tak		Tak
M	19	położnictwo	1	Tak	Inernet	materiały polimerowe	chirurgia, ortopedia, stomatologia	NIE	Nie	Nie	Opcja 1	jest pewne ryzyko	Tak	Nie		Nie
M	20	Ratownictwo medyczne	2	Tak	Inernet	materiały polimerowe	chirurgia, ortopedia, stomatologia	TAK	Tak	Nie	Opcja 1	nie wiem	Tak	Nie		Nie
K	21	Ratownictwo Medyczne	2	Tak	Inernet	materiały polimerowe	ortopedia, stomatologia, okulistyka, laryngologia	TAK	Tak	Nie	Opcja 1	jest pewne ryzyko	Tak	Tak		Nie
M	20	Fizjoterapia	2	Tak	Rodzina	materiały polimerowe, metale	chirurgia, ortopedia, stomatologia, farmakologia, okulistyka, laryngologia	NIE	Tak	Tak	Opcja 2	nie wiem	Tak	nie wiem/nie mam zdania	Narządy wewnętrzne w pełni funkcjonalne jeśli była by taka możliwość	Nie
M	19	Ratownictwo medyczne	1	Tak	Inernet	wszystkie podane	ortopedia, stomatologia	TAK	Nie	Nie	Opcja 1	jest pewne ryzyko	Tak	Nie	rdzeń kręgowy trudna odbudowa w przypadku uszkodzenia	Tak
M	21	Ratownictwo medyczne	2	Tak	Inernet	materiały polimerowe, metale	chirurgia, ortopedia, stomatologia, okulistyka, laryngologia	TAK	Tak	Tak	Opcja 1	Tak	Tak	Tak		Nie
K	21	ratownictwo medyczne	2	Tak	Telewizja	materiały polimerowe	chirurgia, ortopedia, stomatologia, okulistyka	NIE	Tak	Tak	Opcja 1	jest pewne ryzyko	Tak	Tak	Serce aby pomóc bliskiej osobie	Tak
K	20	ratownictwo medyczne	2	Tak	Inernet	materiały polimerowe, ceramika	ortopedia, stomatologia, laryngologia	TAK	Tak	Nie	Opcja 1	nie wiem	Tak	Nie	Organy wewnętrzne możliwe do wydrukowania ze względu na ich deficyt względem potrzebujących.	Nie
K	21	pielęgniarstwo	2	Tak	Telewizja	materiały polimerowe	chirurgia, stomatologia	NIE	Nie	Nie	Opcja 1	jest pewne ryzyko	Tak	Nie		Nie
K	20	Pielęgniarstwo	2	Tak	Inernet	materiały polimerowe	chirurgia, stomatologia	NIE	Tak	Nie	Opcja 1	nie wiem	Tak	Tak		Tak
K	21	Pielęgniarstwo	2	Tak	Inernet	materiały polimerowe	chirurgia, ortopedia, stomatologia	TAK	Tak	Nie	Opcja 1	jest pewne ryzyko	Tak	Nie	Trzustke	Tak
K	20	pielęgniarstwo	2	Tak	Inernet	materiały polimerowe	chirurgia, ortopedia	TAK	Nie	Tak	Opcja 1	jest pewne ryzyko	Tak	Tak		Tak
K	19	Pielęgniarstwo	1	Tak	Inernet	materiały polimerowe	chirurgia, ortopedia, stomatologia	TAK	Tak	Nie	Obie opcje	jest pewne ryzyko	Tak	Tak	elementy do operacji, zastawki, organy etc	Tak
K	21	Pielęgniarstwo	2	Tak	Telewizja	materiały polimerowe	chirurgia, ortopedia	NIE	Nie	Tak	Opcja 1	nie wiem	nie wiem/nie mam zdania	Nie	Model wątroby do celów naukowych	Nie
K	21	pielęgniarstwo	2	Tak	Inernet	wszystkie podane	chirurgia, ortopedia, stomatologia	NIE	Nie	Nie	Opcja 2	Tak	Tak	Tak		Tak
M	20	Pielęgniarstwo	1	Tak	Telewizja	materiały polimerowe, ceramika	ortopedia	NIE	Nie	Nie	Opcja 1	nie wiem	Tak	nie wiem/nie mam zdania	pieniądze	Nie
K	19	Pielęgniarstwo	1	Tak	Inernet	materiały polimerowe	chirurgia	NIE	Nie	Nie	Opcja 2	jest pewne ryzyko	nie wiem/nie mam zdania	Nie		Tak
K	21	Pielęgniarstwo	2	Tak	Inernet	materiały polimerowe	chirurgia, ortopedia	TAK	Nie	Tak	Opcja 1	Tak	Tak	Nie	Wydrukowałabym każdy potrzebny orgaktóry byłby potrzebny dla pacjenta	Tak
K	19	Pielęgniarstwo	1	Tak	Inernet	materiały polimerowe	chirurgia, ortopedia, stomatologia	NIE	Nie	Nie	Opcja 1	jest pewne ryzyko	nie wiem/nie mam zdania	Tak		Tak
K	20	pielęgniarstwo	1	Tak	Inernet	materiały polimerowe	ortopedia, stomatologia	NIE	Nie	Tak	Opcja 1	nie wiem	Tak	Nie	Nie mam pomysłu	Tak
K	20	Pielęgniarstwo	2	Tak	Inernet	materiały polimerowe	chirurgia, ortopedia, stomatologia	NIE	Tak	Nie	Opcja 2	jest pewne ryzyko	Nie	Nie		Tak
K	22	Pielęgniarstwo	1	Tak	Inernet	materiały polimerowe	ortopedia, okulistyka	NIE	Tak	Nie	Opcja 1	nie wiem	nie wiem/nie mam zdania	nie wiem/nie mam zdania	Nie wiem	Tak
K	19	pielęgniarstwo	1	Tak	Inernet	materiały polimerowe, metale	chirurgia, ortopedia	NIE	Tak	Nie	Opcja 2	jest pewne ryzyko	Tak	Tak	Mózg	Tak
K	22	Pielęgniarstwo	3	Tak	Inernet	materiały polimerowe	chirurgia, ortopedia	NIE	Nie	Nie	Opcja 1	nie wiem	nie wiem/nie mam zdania	Tak		Tak
K	21	Pielęgniarstwo	2	Tak	Inernet	materiały polimerowe, ceramika	ortopedia	TAK	Nie	Nie	Opcja 2	jest pewne ryzyko	Tak	Nie	Gdyby pacjent w ciężkim stanie po urazie miałby ubytki któryś z kości wydrukowałabym je.	Tak
K	21	Pielęgniarstwo	2	Tak	Inernet	wszystkie podane	chirurgia, ortopedia, stomatologia	TAK	Tak	Nie	Opcja 1	jest pewne ryzyko	nie wiem/nie mam zdania	Nie	Nic	Nie
K	21	Pielęgniarstwo	1	Tak	Zajecia z anatomii.	materiały polimerowe	ortopedia, stomatologia, laryngologia	NIE	Nie	Nie	Opcja 2	Nie	Tak	Nie	Protezy, np. Ucha, nosa. Byłyby to druki zewnętrznych części ciała.	Tak
K	20	pielęgniarstwo	2	Tak	Inernet	wszystkie podane	ortopedia, stomatologia	NIE	Tak	Nie	Opcja 1	jest pewne ryzyko	Tak	nie wiem/nie mam zdania		Nie
K	22	Pielęgniarstwo	3	Tak	Telewizja	materiały polimerowe	ortopedia, stomatologia	TAK	Tak	Nie	Opcja 1	jest pewne ryzyko	Tak	Tak	oko	Tak
K	21	Pielęgniarstwo	2	Tak	Inernet	wszystkie podane	chirurgia, ortopedia	NIE	Tak	Nie	Opcja 1	jest pewne ryzyko	Tak	nie wiem/nie mam zdania		Nie
K	20	Pielęgniarstwo	1	Tak	Czasopisma naukowe	materiały polimerowe	chirurgia	NIE	Tak	Tak	Opcja 1	nie wiem	Tak	Nie		Nie
K	22	Położnictwo	3	Tak	Inernet	materiały polimerowe	chirurgia, ortopedia, stomatologia, okulistyka, laryngologia	TAK	Tak	Nie	Opcja 1	jest pewne ryzyko	Tak	nie wiem/nie mam zdania		Tak
K	22	Pielęgniarstwo	4	Tak	Inernet	materiały polimerowe	ortopedia, stomatologia, laryngologia	TAK	Tak	Tak	Opcja 2	jest pewne ryzyko	Tak	nie wiem/nie mam zdania	Serce, ponieważ możnaby uratować komuś tym życie.	Tak
K	22	fizjoterapia	3	Tak	Inernet	wszystkie podane	chirurgia, ortopedia, stomatologia, laryngologia	NIE	Tak	Nie	Opcja 1	Tak	nie wiem/nie mam zdania	nie wiem/nie mam zdania		Nie
K	19	Pielęgniarstwo	1	Tak	Inernet	materiały polimerowe, metale	chirurgia, ortopedia, okulistyka, laryngologia	TAK	Nie	Nie	Opcja 1	jest pewne ryzyko	nie wiem/nie mam zdania	Nie	Zapewne nerkę, wątrobę lub mózg	Tak
K	20	pielęgniarstwo	1	Tak	Inernet	wszystkie podane	chirurgia, ortopedia, stomatologia, okulistyka, laryngologia	TAK	Tak	Tak	Opcja 1	jest pewne ryzyko	Tak	Nie	To co byłoby potrzebne pacjentowi	Tak
K	20	Fizjoterapia	1	Tak	Inernet	materiały polimerowe	chirurgia, ortopedia	NIE	Tak	Tak	Opcja 2	jest pewne ryzyko	nie wiem/nie mam zdania	nie wiem/nie mam zdania		Nie
M	19	Pielęgniarstwo	1	Tak	Czasopisma naukowe	materiały polimerowe	chirurgia, stomatologia, okulistyka	TAK	Nie	Nie	Opcja 1	Tak	Tak	Nie	Dom	Tak
K	20	Fizjoterapia	2	Tak	Inernet	materiały polimerowe, metale	chirurgia, stomatologia, okulistyka	TAK	Tak	Nie	Opcja 1	jest pewne ryzyko	nie wiem/nie mam zdania	Nie	Gdyby była taka możliwość, byłoby to serce. Według mnie operacje przeszczepu serca są najtrudniejsze i według mnie najtrudniej dostać odpowiednie serce do tego typu operacji.	Tak
M	20	Fizjoterapia	1	Tak	Inernet	materiały polimerowe, metale	chirurgia, ortopedia	TAK	Nie	Nie	Obie opcje	Tak	Tak	Nie	Wydrukowałbym bym serce by sprawdzić czy działa	Tak
K	18	Fizjoterapia	1	Tak	Inernet	materiały polimerowe	stomatologia	NIE	Tak	Nie	Opcja 2	jest pewne ryzyko	Tak	Tak	Ogran dla ciężko chorej osoby	Nie
M	19	Fizjoterapia	1	Tak	Inernet	materiały polimerowe	chirurgia, ortopedia	TAK	Tak	Tak	Opcja 1	jest pewne ryzyko	Tak	Tak		Tak
K	19	Fizjoterapia	1	Tak	Telewizja	metale	chirurgia, ortopedia	TAK	Nie	Tak	Opcja 1	jest pewne ryzyko	Tak	Tak	Oko, poniewaz nie wyobrazam sobie ze ludzie żyja bez tego zmysłu.	Tak
K	19	Fizjoterapia	1	Tak	Szkoła średnia	materiały polimerowe	chirurgia	NIE	Tak	Nie	Opcja 2	nie wiem	Tak	Tak		Tak
K	19	Fizjoterapia	1	Tak	Telewizja	materiały polimerowe	chirurgia, ortopedia, laryngologia	TAK	Tak	Nie	Opcja 2	jest pewne ryzyko	Tak	nie wiem/nie mam zdania	Prototyp ucha	Nie
M	19	pielęgniarstwo	1	Tak	Inernet	wszystkie podane	chirurgia, ortopedia, stomatologia, laryngologia	TAK	Nie	Nie	Opcja 1	jest pewne ryzyko	Tak	Tak		Tak
K	19	Fizjoterapia	1	Tak	Inernet	materiały polimerowe, metale	ortopedia, stomatologia	NIE	Tak	Tak	Opcja 1	nie wiem	nie wiem/nie mam zdania	Tak	Stawy ponieważ najczęściej się zużywają	Tak
K	19	Fizjoterapia	1	Tak	Telewizja	materiały polimerowe	chirurgia, ortopedia	NIE	Tak	Nie	Opcja 1	Nie	nie wiem/nie mam zdania	Nie	płuca	Tak
K	19	Fizjoterapia	1	Tak	Inernet	materiały polimerowe	chirurgia, ortopedia, okulistyka, laryngologia	NIE	Tak	Nie	Opcja 1	nie wiem	Tak	Tak		Tak
K	19	Fizjoterapia	1	Tak	Inernet	metale	chirurgia, ortopedia, stomatologia	TAK	Tak	Tak	Opcja 1	jest pewne ryzyko	Tak	Tak	Serce	Tak
M	19	Pielęgniarstwo	1	Tak	W liceum mieliśmy własną drukarę + internet	materiały polimerowe	ortopedia, okulistyka, laryngologia	NIE	Nie	Nie	Opcja 1	jest pewne ryzyko	Tak	nie wiem/nie mam zdania	To czego akurat bym potrzebował? Bezcelowe pytanie.	Tak
K	20	Fizjoterapia	2	Tak	Inernet	materiały polimerowe, metale	ortopedia, stomatologia, okulistyka, laryngologia	TAK	Tak	Nie	Opcja 1	Tak	Nie	Nie	Płuca, serca, ponieważ są to organy, które w ostatnim czasie ulegają licznych uszkodzeniom na skutek chorób. Są to organy niezbędne do życia.	Tak
K	19	pielęgniarstwo	1	Tak	Inernet	wszystkie podane	chirurgia, ortopedia, stomatologia, okulistyka, laryngologia	NIE	Tak	Tak	Opcja 1	Tak	Tak	nie wiem/nie mam zdania		Tak
K	22	Fizjoterapia	3	Tak	Telewizja	materiały polimerowe	chirurgia, ortopedia, okulistyka	TAK	Nie	Nie	Opcja 1	jest pewne ryzyko	Tak	Tak	Struktury kręgosłupa, jeśli by istniała możliwość wymiany zwyrodniałych elementów.	Tak
K	19	Fizjoterapia	1	Tak	Inernet	materiały polimerowe	chirurgia, ortopedia, stomatologia, okulistyka	TAK	Nie	Nie	Opcja 1	jest pewne ryzyko	nie wiem/nie mam zdania	Nie		Tak
K	19	Fizjoterapia	1	Tak	Inernet	materiały polimerowe	chirurgia, stomatologia	NIE	Tak	Tak	Opcja 1	jest pewne ryzyko	Tak	Tak	Prototyka	Tak
K	19	Pielęgniarstwo	1	Tak	Inernet	materiały polimerowe	chirurgia, ortopedia, stomatologia, okulistyka, laryngologia	NIE	Tak	Nie	Opcja 1	jest pewne ryzyko	nie wiem/nie mam zdania	Tak		Tak
K	21	Fizjoterapia	2	Tak	Inernet	wszystkie podane	chirurgia, ortopedia, stomatologia	NIE	Nie	Nie	Opcja 2	Tak	Tak	Nie		Tak
K	19	Elektroradiologia	1	Tak	Inernet	materiały polimerowe	chirurgia, stomatologia, okulistyka, laryngologia	TAK	Nie	Nie	Opcja 1	jest pewne ryzyko	nie wiem/nie mam zdania	Nie		Nie
K	21	Elektroradiologia	2	Tak	Inernet	materiały polimerowe	chirurgia, ortopedia	NIE	Nie	Nie	Opcja 1	jest pewne ryzyko	Tak	nie wiem/nie mam zdania		Tak
K	22	Pielęgniarstwo	2	Tak	Czasopisma naukowe	materiały polimerowe	ortopedia, stomatologia, laryngologia	TAK	Tak	Nie	Obie opcje	jest pewne ryzyko	Tak	Tak		Tak
K	23	Fizjoterapia	5	Tak	Telewizja	materiały polimerowe	ortopedia	TAK	Nie	Tak	Opcja 1	nie wiem	Nie	Nie	Kończynę dla osoby potrzebującej	Nie
K	19	Elektroradiologia	1	Tak	Telewizja	materiały polimerowe	chirurgia, ortopedia, stomatologia	TAK	Tak	Nie	Opcja 2	jest pewne ryzyko	Tak	Nie	Kości	Tak
K	22	Elektroradiologia	2	Tak	Inernet	materiały polimerowe, ceramika	chirurgia, ortopedia	TAK	Tak	Tak	Opcja 1	Tak	Tak	Nie	Implant kostny, jest to dobra alternatywa dla wszelkich protez stawowych	Tak
K	21	Fizjoterapia	2	Tak	Inernet	materiały polimerowe	chirurgia, ortopedia, stomatologia	TAK	Tak	Tak	Opcja 1	jest pewne ryzyko	Tak	Nie	Elementy kostne	Tak
K	19	elektroradiologia	1	Tak	Inernet	materiały polimerowe	chirurgia, ortopedia	TAK	Tak	Nie	Opcja 2	nie wiem	Tak	Tak	narządy do przeszczepu	Tak
K	20	pielęgniarstwo	2	Tak	Inernet	wszystkie podane	chirurgia, ortopedia, stomatologia, okulistyka	TAK	Nie	Nie	Opcja 1	jest pewne ryzyko	Tak	Tak	serce	Tak
K	21	Elektroradiologia	2	Tak	Inernet	wszystkie podane	chirurgia, ortopedia, stomatologia, laryngologia	TAK	Tak	Tak	Opcja 2	jest pewne ryzyko	Tak	Tak	drugi mózg, bo czasem jeden nie wystarczy	Tak
K	21	Fizjoterapia	2	Tak	Inernet	materiały polimerowe	chirurgia, ortopedia, stomatologia	NIE	Nie	Nie	Opcja 1	jest pewne ryzyko	Tak	nie wiem/nie mam zdania		Tak
K	20	Pielęgniarstwo	1	Tak	Inernet	wszystkie podane	chirurgia, ortopedia, stomatologia, okulistyka, laryngologia	NIE	Nie	Nie	Opcja 1	jest pewne ryzyko	Nie	Nie	Nie wiem	Nie
K	20	fizjoterapia	2	Tak	Telewizja	materiały polimerowe	ortopedia, stomatologia	TAK	Tak	Tak	Opcja 1	jest pewne ryzyko	Tak	Nie	Mózg serce nerki płuca wszystko	Tak
K	21	Pielęgniarstwo	1	Tak	Inernet	materiały polimerowe	chirurgia, ortopedia, stomatologia	TAK	Nie	Nie	Opcja 1	jest pewne ryzyko	Tak	Nie		Tak
K	19	pielęgniarstwo	1	Tak	Telewizja	materiały polimerowe	chirurgia, ortopedia	TAK	Tak	Tak	Opcja 2	Tak	nie wiem/nie mam zdania	Nie	Serce, ponieważ składa się z wielu struktur	Nie
K	41	Fizjoterapia	5	Tak	Inernet	materiały polimerowe, metale	ortopedia, stomatologia, laryngologia	TAK	Tak	Tak	Opcja 1	nie wiem	Tak	Nie	nie zastanawiałam się	Tak
M	21	pielęgniarstwo	1	Tak	Znajomi	wszystkie podane	chirurgia, ortopedia, stomatologia, okulistyka, laryngologia	TAK	Tak	Tak	Opcja 1	jest pewne ryzyko	Tak	Nie	Nic. Nie są mi takie rzeczy w tym momencie potrzebne.	Nie
K	19	Fizjoterapia	1	Tak	Inernet	materiały polimerowe	ortopedia, stomatologia	TAK	Tak	Nie	Opcja 2	jest pewne ryzyko	Tak	nie wiem/nie mam zdania		Tak
K	23	Fizjoterapia	5	Tak	Telewizja	materiały polimerowe	chirurgia, ortopedia, stomatologia	NIE	Tak	Tak	Opcja 1	Tak	Nie	nie wiem/nie mam zdania	Jak by miało mi to pomoc to tak	Tak
K	25	fizjoterapia	5	Tak	Inernet	materiały polimerowe	ortopedia, stomatologia	NIE	Nie	Nie	Opcja 1	nie wiem	nie wiem/nie mam zdania	Nie	Niewiem.	Tak
K	23	Fizjoterapia	5	Tak	Czasopisma naukowe	materiały polimerowe	chirurgia, ortopedia, stomatologia	TAK	Tak	Tak	Opcja 1	jest pewne ryzyko	Tak	Tak	części do protez kończyn dolnych i górnych	Tak
K	23	Fizjoterapia	5	Tak	Telewizja	wszystkie podane	chirurgia, ortopedia	NIE	Nie	Tak	Obie opcje	nie wiem	Tak	Tak	Trudno powiedzieć	Tak
K	23	Fizjoterapia	5	Tak	Telewizja	materiały polimerowe	chirurgia, ortopedia, stomatologia	NIE	Nie	Nie	Opcja 1	jest pewne ryzyko	Tak	Tak	Jakiś przedmiot użytku codziennego, żeby móc porównać go z oryginałem.	Tak
M	19	Położnictwo	1	Tak	Inernet	materiały polimerowe, metale	chirurgia, ortopedia, laryngologia	TAK	Nie	Nie	Opcja 1	Tak	nie wiem/nie mam zdania	Nie		Tak
K	24	Elektroradiologia	2	Tak	Inernet	wszystkie podane	chirurgia, stomatologia, okulistyka	NIE	Nie	Nie	Opcja 1	nie wiem	Tak	Tak	Serce	Tak
K	22	Fizjoterapia	2	Tak	Inernet	ceramika, metale	chirurgia, ortopedia, stomatologia, okulistyka, laryngologia	NIE	Tak	Nie	Opcja 1	jest pewne ryzyko	Tak	Nie	Płuca	Tak
K	19	Fizjoterapia	1	Tak	Inernet	materiały polimerowe	chirurgia, ortopedia, stomatologia, laryngologia	NIE	Tak	Nie	Opcja 1	nie wiem	Tak	Tak	Nowy Żołądek dla Mamy	Tak
M	24	Fizjoterapia	5	Tak	Inernet	materiały polimerowe	stomatologia	NIE	Tak	Nie	Opcja 2	jest pewne ryzyko	Tak	Tak		Nie
K	20	Pielęgniarstwo	1	Tak	Inernet	materiały polimerowe	chirurgia	NIE	Nie	Nie	Obie opcje	nie wiem	nie wiem/nie mam zdania	nie wiem/nie mam zdania	Nie wiem	Tak
K	20	Pielęgniarstwo	1	Tak	Inernet	materiały polimerowe	chirurgia, ortopedia	NIE	Nie	Nie	Opcja 1	jest pewne ryzyko	Tak	Nie		Nie
K	20	Pielęgniarstwo	2	Tak	Inernet	wszystkie podane	chirurgia, ortopedia, stomatologia, okulistyka	NIE	Tak	Nie	Opcja 1	jest pewne ryzyko	Tak	Nie		Nie
K	21	Pielęgniarstwo	2	Tak	Telewizja	materiały polimerowe	chirurgia, ortopedia, stomatologia	NIE	Nie	Nie	Opcja 2	Tak	Tak	Tak		Tak
K	20	Elektroradiologia	1	Tak	Inernet	materiały polimerowe	chirurgia, ortopedia	NIE	Nie	Nie	Opcja 2	jest pewne ryzyko	nie wiem/nie mam zdania	Nie	Protezy rąk i nóg dla dzieci bez kończyn	Nie
K	20	Pielęgniarstwo	2	Tak	Inernet	materiały polimerowe	ortopedia	NIE	Nie	Nie	Opcja 1	nie wiem	nie wiem/nie mam zdania	nie wiem/nie mam zdania	model narządu, w celu nauki	Tak
K	24	Pielęgniarstwo	II rok II stopnia	Tak	Inernet	materiały polimerowe, ceramika	chirurgia, ortopedia, laryngologia	TAK	Tak	Nie	Opcja 1	jest pewne ryzyko	Tak	Tak	Organy, które są najtrudniej dostępne do przeszczepu, np. serce	Tak
K	23	pielęgniarstwo	2	Tak	Inernet	materiały polimerowe	chirurgia, ortopedia, stomatologia	TAK	Nie	Tak	Opcja 1	jest pewne ryzyko	Tak	Tak		Tak
K	23	Pielęgniarstwo	5	Tak	Inernet	materiały polimerowe	chirurgia, ortopedia	NIE	Tak	Nie	Opcja 1	nie wiem	Tak	nie wiem/nie mam zdania		Tak
K	25	pielęgniarstwo	2 mgr	Tak	Inernet	wszystkie podane	chirurgia, okulistyka	NIE	Nie	Nie	Opcja 1	nie wiem	nie wiem/nie mam zdania	Tak	Nie wiem	Tak
K	19	Fizjoterapia	1	Tak	Telewizja	materiały polimerowe	chirurgia, ortopedia	NIE	Nie	Nie	Opcja 1	jest pewne ryzyko	Tak	Tak	jeśli by się dało, nowe oczy, aby nie mieć wady wzroku	Nie
K	20	Pielęgniarstwo	1	Tak	Inernet	materiały polimerowe	chirurgia, ortopedia, stomatologia	NIE	Nie	Nie	Opcja 1	nie wiem	nie wiem/nie mam zdania	Nie	Nie wiem	Tak
K	21	fizjoterapia	3	Tak	Inernet	materiały polimerowe	chirurgia, ortopedia, okulistyka	NIE	Tak	Tak	Opcja 1	Tak	Tak	Tak		Tak
K	20	Pielęgniarstwo	1	Tak	Inernet	materiały polimerowe	ortopedia, stomatologia, okulistyka, laryngologia	TAK	Tak	Nie	Opcja 2	Tak	Tak	Tak		Nie
K	21	Elektroradiologia	3	Tak	Czasopisma naukowe	materiały polimerowe	ortopedia, stomatologia	TAK	Tak	Nie	Opcja 1	Tak	Tak	Nie	Serce, gdyż chciałabym posiadać jego model wyglądający jak autentyczne serce w celu pogłębiania swojej wiedzy.	Tak
K	20	Fizjoterapia	1	Tak	Telewizja	wszystkie podane	chirurgia, ortopedia	TAK	Tak	Tak	Opcja 2	jest pewne ryzyko	Tak	Tak		Nie
M	24	Fizjoterapia	4	Tak	Inernet	materiały polimerowe	chirurgia, ortopedia, stomatologia, laryngologia	TAK	Tak	Nie	Obie opcje	jest pewne ryzyko	Tak	nie wiem/nie mam zdania		Tak
K	19	Pielęgniarstwo	1	Tak	Inernet	materiały polimerowe	chirurgia, ortopedia, stomatologia	NIE	Tak	Tak	Opcja 1	jest pewne ryzyko	nie wiem/nie mam zdania	nie wiem/nie mam zdania		Tak
K	21	fizjoterapia	2	Tak	Inernet	materiały polimerowe	chirurgia, stomatologia	TAK	Nie	Nie	Opcja 1	jest pewne ryzyko	Tak	Tak	Aparat ortodontyczny, proteza kolana	Tak
K	37	Pielęgniarstwo	4	Tak	Telewizja	materiały polimerowe	chirurgia, ortopedia, stomatologia, okulistyka	TAK	Nie	Tak	Opcja 2	jest pewne ryzyko	Tak	Tak	gdybym mogła drukowałabym organy, gdyż transplantacje są nieliczne w Polsce	Tak
K	20	Pielęgniarstwo	2	Tak	Inernet	materiały polimerowe	chirurgia, ortopedia, stomatologia, okulistyka, laryngologia	TAK	Nie	Nie	Opcja 1	jest pewne ryzyko	Tak	Tak	Dla siebie nic bo jestem zdrowa, ale dla chorych jak najbardziej to co byłoby im potrzebne	Tak
K	26	Fizjoterapia	2	Tak	Telewizja	materiały polimerowe	chirurgia, ortopedia, stomatologia, laryngologia	TAK	Nie	Nie	Opcja 1	jest pewne ryzyko	Tak	Nie	Nie mam zdania	Tak
M	31	Położnictwo	4	Tak	Inernet	wszystkie podane	chirurgia, ortopedia, stomatologia, okulistyka, laryngologia	TAK	Tak	Tak	Opcja 1	Tak	Tak	Tak		Tak
K	21	położnictwo	3	Tak	Telewizja	materiały polimerowe, metale	chirurgia, ortopedia, stomatologia, laryngologia	NIE	Nie	Nie	Opcja 1	jest pewne ryzyko	Tak	Nie	narządy potrzebne do przeszczepu w celu ratowania życia	Tak
K	21	Położnictwo	3	Tak	Inernet	materiały polimerowe	ortopedia, stomatologia	NIE	Nie	Nie	Opcja 1	jest pewne ryzyko	Tak	Nie		Tak
K	22	Położnictwo	3	Tak	Telewizja	materiały polimerowe	chirurgia, ortopedia	NIE	Tak	Tak	Opcja 1	jest pewne ryzyko	nie wiem/nie mam zdania	Nie	Nie.wiem	Tak
K	21	położnictwo	3	Tak	Inernet	wszystkie podane	chirurgia, ortopedia, stomatologia	TAK	Tak	Nie	Obie opcje	jest pewne ryzyko	Tak	Nie		Tak
K	22	Fizjoterapia	3	Tak	Inernet	wszystkie podane	chirurgia, ortopedia, stomatologia	TAK	Nie	Nie	Opcja 2	jest pewne ryzyko	nie wiem/nie mam zdania	Nie		Tak
K	25	Fizjoterapia	4	Tak	Inernet	metale	chirurgia, ortopedia, stomatologia, laryngologia	NIE	Nie	Nie	Opcja 1	jest pewne ryzyko	Nie	Nie	Nie mam pojęcia.	Tak
M	39	Położnictwo	1	Tak	Inernet	wszystkie podane	ortopedia, stomatologia	TAK	Nie	Tak	Opcja 1	jest pewne ryzyko	Nie	Tak	Proste i złożone modele tkanek organów	Tak
K	20	Położnictwo	3	Tak	Inernet	materiały polimerowe	chirurgia, ortopedia	NIE	Tak	Nie	Opcja 1	nie wiem	nie wiem/nie mam zdania	nie wiem/nie mam zdania		Tak
K	21	Fizjoterapia	3	Tak	Inernet	materiały polimerowe	chirurgia, ortopedia	TAK	Nie	Nie	Opcja 1	nie wiem	nie wiem/nie mam zdania	nie wiem/nie mam zdania	Nie wiem, nie mam zdania	Tak
K	24	Położnictwo	4	Tak	Inernet	materiały polimerowe	chirurgia, ortopedia	TAK	Nie	Tak	Opcja 1	Tak	Tak	Tak	Nie wiem	Tak
K	21	Pielęgniarstwo	3	Tak	Czasopisma naukowe	wszystkie podane	chirurgia, ortopedia, stomatologia, farmakologia, okulistyka, laryngologia	TAK	Tak	Nie	Obie opcje	jest pewne ryzyko	Tak	Nie	Kości	Tak
K	21	Położnictwo	2	Tak	Konferencje naukowe	materiały polimerowe, metale	chirurgia, ortopedia, stomatologia, okulistyka, laryngologia	TAK	Tak	Nie	Opcja 1	jest pewne ryzyko	Tak	Tak	Skórę która mogła by być przeszczepiona w przypadku np. Rozległych oparzeń	Tak
K	21	Położnictwo	3	Tak	Inernet	materiały polimerowe	chirurgia, ortopedia, stomatologia, laryngologia	TAK	Tak	Nie	Opcja 1	jest pewne ryzyko	Tak	Tak	Nie wiem	Tak
K	21	Położnictwo	3	Tak	Inernet	materiały polimerowe	chirurgia, ortopedia, stomatologia	TAK	Nie	Nie	Opcja 2	Tak	Tak	Tak	Przede wszystkim różne kości twarzoczaszki lub ich fragmenty, dla ludzi, którzy w wyniku wypadków mają zdeformowane twarze lub w wyniku choroby pewne części twarzy są nieprawidłowe lub zostały usunięte, np. z powodu nowotworu. Ułatwiłoby to funkcjonowanie w społeczeństwie i podwyższałoby pewność siebie takich osób, gdyż twarz jest jednak bardzo ważną częścią ciała i najbardziej zauważalną.	Tak
K	21	położnictwo	3	Tak	Inernet	wszystkie podane	chirurgia, ortopedia, stomatologia	TAK	Tak	Nie	Obie opcje	jest pewne ryzyko	Tak	Nie		Tak
K	21	Fizjoterapia	3	Tak	Inernet	materiały polimerowe	chirurgia, ortopedia, stomatologia, farmakologia	TAK	Tak	Nie	Opcja 1	nie wiem	Tak	Nie	implanty zębów -indywidualnie dopasowane, szybszy czas oczekiwania	Tak
K	19	fizjoterapia	1	Tak	Czasopisma naukowe	materiały polimerowe	chirurgia, ortopedia	NIE	Nie	Nie	Opcja 1	nie wiem	Tak	nie wiem/nie mam zdania		Tak
K	23	Pielęgniarstwo	4	Tak	Inernet	materiały polimerowe, metale	chirurgia, ortopedia, stomatologia	TAK	Tak	Nie	Opcja 1	nie wiem	Tak	Tak		Tak
K	19	Fizjoterapia	1	Tak	Konferencje naukowe	wszystkie podane	chirurgia, ortopedia, stomatologia, okulistyka	TAK	Tak	Nie	Opcja 2	jest pewne ryzyko	Tak	nie wiem/nie mam zdania		Tak
M	23	fizjoterapia	4	Tak	Inernet	materiały polimerowe	chirurgia, ortopedia, stomatologia, okulistyka, laryngologia	TAK	Tak	Tak	Opcja 2	jest pewne ryzyko	Tak	Tak	Czaszkę	Tak
M	19	Fizjoterapia	1	Tak	Inernet	materiały polimerowe, metale	chirurgia, ortopedia, stomatologia, okulistyka, laryngologia	TAK	Tak	Nie	Opcja 1	jest pewne ryzyko	Tak	Nie	*ankieta mogłaby być bardziej dopracowana	Tak
K	19	Elektroradiologia	1	Tak	Inernet	materiały polimerowe	chirurgia, ortopedia	TAK	Nie	Nie	Opcja 1	Tak	Tak	nie wiem/nie mam zdania		Tak
K	20	Lekarski	2	Tak	Inernet	materiały polimerowe	chirurgia, ortopedia, stomatologia, okulistyka, laryngologia	TAK	Tak	Nie	Opcja 1	Tak	Tak	Tak	Sztuszne serce	Tak
K	20	Fizjoterapia	3	Tak	Inernet	materiały polimerowe, metale	chirurgia, ortopedia, stomatologia, farmakologia, okulistyka	TAK	Tak	Nie	Opcja 1	jest pewne ryzyko	Tak	Nie		Tak
K	19	położnictwo	1	Tak	Telewizja	wszystkie podane	chirurgia, ortopedia, stomatologia	TAK	Tak	Nie	Opcja 1	nie wiem	nie wiem/nie mam zdania	Tak		Nie
K	21	położnictwo	3	Tak	Inernet	materiały polimerowe, metale	chirurgia, ortopedia, stomatologia, laryngologia	TAK	Tak	Tak	Opcja 2	jest pewne ryzyko	Tak	Nie		Tak
K	21	Fizjoterapia	3	Tak	Inernet	ceramika	chirurgia, ortopedia, stomatologia	NIE	Nie	Nie	Opcja 1	Nie	nie wiem/nie mam zdania	nie wiem/nie mam zdania	Wydrukowałabym własne dziecko z obrazu USG, które było wykonane podczas ciąży. Byłaby to fajna pamiątka z życia płodowego dziecka (poza zdjęciami). Dałoby to mi lepsze odczucie 'jak duże' jest moje dziecko i jak aktualnie wygląda.	Tak
K	24	Położnictwo	5	Tak	Inernet	wszystkie podane	chirurgia, ortopedia, stomatologia, farmakologia, okulistyka, laryngologia	TAK	Nie	Tak	Opcja 1	jest pewne ryzyko	Tak	nie wiem/nie mam zdania		Tak
K	21	Pielęgniarstwo	3	Tak	Czasopisma naukowe	materiały polimerowe, metale	chirurgia, ortopedia, stomatologia, farmakologia, okulistyka, laryngologia	TAK	Tak	Tak	Opcja 1	jest pewne ryzyko	Tak	Tak	Model serca	Tak
M	20	fizjoterapia	1	Tak	Inernet	materiały polimerowe	chirurgia, ortopedia	NIE	Tak	Nie	Opcja 1	Tak	Tak	Tak		Tak
K	22	Położnictwo	4	Tak	Telewizja	metale	stomatologia	NIE	Nie	Nie	Opcja 1	nie wiem	nie wiem/nie mam zdania	nie wiem/nie mam zdania	Nic	Nie
K	22	Lekarski	3	Tak	Czasopisma naukowe	materiały polimerowe	chirurgia, ortopedia, stomatologia, farmakologia, okulistyka, laryngologia	TAK	Tak	Tak	Opcja 2	jest pewne ryzyko	Tak	Tak	Proteze	Tak
K	22	Fizjoterapia	4	Tak	Telewizja	metale	stomatologia	NIE	Nie	Nie	Opcja 1	nie wiem	nie wiem/nie mam zdania	nie wiem/nie mam zdania	Nic	Nie
K	21	Położnictwo	3	Tak	Telewizja	metale	ortopedia	NIE	Nie	Nie	Opcja 1	nie wiem	nie wiem/nie mam zdania	nie wiem/nie mam zdania	Nie wiem	Nie
K	21	Pielęgniarstwo	3	Tak	Konferencje naukowe	wszystkie podane	chirurgia, ortopedia, stomatologia, farmakologia, okulistyka, laryngologia	TAK	Tak	Nie	Opcja 2	jest pewne ryzyko	Tak	Tak	Model nerki	Tak
K	20	położnictwo	2	Tak	Inernet	wszystkie podane	chirurgia, ortopedia, stomatologia	TAK	Tak	Nie	Opcja 1	jest pewne ryzyko	Tak	Tak	Serce	Nie
K	21	Położnictwo	3	Tak	Inernet	wszystkie podane	chirurgia, ortopedia, stomatologia	NIE	Nie	Nie	Opcja 1	nie wiem	nie wiem/nie mam zdania	Tak	Nerkę, którą mogłabym potem oddać do przeszczepu osobie, która jej potrzebuje.	Tak
K	21	Położnictwo	3	Tak	Inernet	wszystkie podane	chirurgia, ortopedia, stomatologia	TAK	Tak	Nie	Obie opcje	jest pewne ryzyko	Tak	Nie		Tak
K	21	położnictwo	3	Tak	Inernet	materiały polimerowe	chirurgia, ortopedia	NIE	Tak	Nie	Opcja 1	Tak	Tak	nie wiem/nie mam zdania	Rękę bo chciałabym żeby ktoś komu amputowano mógł lepiej funkcjonować	Tak
K	21	Położnictwo	3	Tak	Inernet	wszystkie podane	chirurgia, ortopedia, stomatologia, okulistyka, laryngologia	NIE	Tak	Nie	Opcja 2	jest pewne ryzyko	nie wiem/nie mam zdania	nie wiem/nie mam zdania	trzustka, ponieważ nowotwory trzustki są trudno wyleczalne	Tak
K	22	fizjoterapia	3	Tak	Inernet	materiały polimerowe	ortopedia, stomatologia	NIE	Tak	Nie	Opcja 1	jest pewne ryzyko	nie wiem/nie mam zdania	Tak	Nerki, jeśli miałyby zostać wszczepienie i poprawnie działać. Zrobilabym to dla mojego narzeczonego i jego przyjaciół którzy wciąż czekają na przeszczep	Tak
K	23	Elektroradiologia	2 rok , 2 stopień	Tak	Inernet	materiały polimerowe, ceramika	chirurgia, ortopedia, stomatologia, okulistyka, laryngologia	NIE	Tak	Nie	Opcja 1	Tak	nie wiem/nie mam zdania	Nie		Nie
K	22	pielęgniarstwo	3	Tak	Konferencje naukowe	materiały polimerowe	chirurgia, ortopedia, stomatologia	TAK	Nie	Tak	Opcja 1	jest pewne ryzyko	nie wiem/nie mam zdania	Tak		Tak
K	20	Fizjoterapia	1	Tak	Telewizja	materiały polimerowe	chirurgia, ortopedia	TAK	Tak	Tak	Obie opcje	jest pewne ryzyko	Tak	Tak	potrzebną daną rzecz. Każdy z nas kiedy chodzi o jego życie bądź o życie bliskich zrobi wszystko by ratować co najważniejsze	Tak
M	25	Położnictwo	4	Tak	Czasopisma naukowe	materiały polimerowe	chirurgia, ortopedia, stomatologia, laryngologia	TAK	Tak	Tak	Opcja 1	jest pewne ryzyko	Tak	Nie	staw barkowy gdyż mam z nim problemy	Tak
K	22	Pielęgniarstwo	3	Tak	Konferencje naukowe	wszystkie podane	chirurgia, ortopedia, stomatologia, farmakologia, okulistyka, laryngologia	TAK	Tak	Tak	Opcja 2	jest pewne ryzyko	Tak	Tak	Model nerki. Bardzo dużo ludzi czeka na przeszczep nerki, organ ten posłużyłby do przeszczepu:)	Tak
K	21	Fizjoterapia	3	Tak	Inernet	wszystkie podane	chirurgia, ortopedia, stomatologia	TAK	Tak	Nie	Obie opcje	jest pewne ryzyko	Tak	Nie		Tak
K	24	elektroradiologia	2 II st.	Tak	Telewizja	materiały polimerowe	chirurgia, ortopedia	NIE	Nie	Tak	Opcja 1	nie wiem	nie wiem/nie mam zdania	Nie	Egzoszkielet, aby mógł być powszechnie dostępny.	Tak
K	20	Elektroradiologia	1	Tak	Inernet	materiały polimerowe	chirurgia, ortopedia	NIE	Tak	Nie	Opcja 1	jest pewne ryzyko	Nie	nie wiem/nie mam zdania	serce	Nie
M	21	fizjoterapia	3	Tak	Inernet	wszystkie podane	ortopedia, stomatologia	TAK	Tak	Nie	Opcja 1	jest pewne ryzyko	Tak	Tak		Tak
K	20	Elektroradiologia	1	Tak	Inernet	ceramika, metale	chirurgia, stomatologia	TAK	Tak	Nie	Opcja 2	jest pewne ryzyko	Tak	Nie	serce, bo to ciekawe	Tak
M	21	Elektroradiologia	3	Tak	Inernet	materiały polimerowe	chirurgia, ortopedia, stomatologia, laryngologia	TAK	Tak	Tak	Opcja 1	jest pewne ryzyko	Tak	Tak		Tak
M	21	Elektroradiologia	2	Tak	Inernet	materiały polimerowe	chirurgia, stomatologia	NIE	Nie	Tak	Opcja 1	jest pewne ryzyko	Tak	Tak	-	Tak
K	21	pielęgniarstwo	2	Tak	Inernet	wszystkie podane	chirurgia, ortopedia, stomatologia, okulistyka, laryngologia	TAK	Tak	Nie	Opcja 1	jest pewne ryzyko	Tak	Nie	serce	Nie
K	21	pielęgniarstwo	2	Tak	Inernet	materiały polimerowe	chirurgia, ortopedia, stomatologia	NIE	Nie	Nie	Opcja 2	jest pewne ryzyko	Tak	Nie	kręgi oraz dyski które znajdują się pomiędzy nimi dla odcinka lędźwiowego ponieważ jest to najczęstsza forma bólu i umiejscowienie dla osób stojących i pracujących cały czas dźwigając oraz chodzących kilometry w pracy czyli również kierunki medyczne	Tak
K	21	pielęgniarstwo	3	Tak	Telewizja	materiały polimerowe	chirurgia, ortopedia, okulistyka, laryngologia	NIE	Tak	Nie	Opcja 1	jest pewne ryzyko	Tak	Nie	protezy kości	Tak
K	22	Fizjoterapia	2	Tak	Telewizja	wszystkie podane	chirurgia, ortopedia	NIE	Tak	Nie	Obie opcje	nie wiem	nie wiem/nie mam zdania	nie wiem/nie mam zdania	Nie wiem	Tak
K	20	Fizjoterapia	2	Tak	Telewizja	materiały polimerowe	chirurgia, ortopedia, stomatologia	NIE	Nie	Nie	Opcja 1	Tak	nie wiem/nie mam zdania	Tak		Nie
K	21	Fizjoterapia	2	Tak	Inernet	materiały polimerowe	chirurgia, ortopedia	TAK	Tak	Tak	Opcja 2	jest pewne ryzyko	Tak	Tak	Wątrobe	Tak
M	23	Fizjoterapia	2	Tak	Inernet	materiały polimerowe, ceramika	chirurgia, ortopedia, stomatologia	TAK	Tak	Nie	Opcja 1	jest pewne ryzyko	Tak	Tak		Tak
M	20	fizjoterapia	2	Tak	Inernet	materiały polimerowe	chirurgia, ortopedia, stomatologia	NIE	Nie	Tak	Opcja 1	Tak	nie wiem/nie mam zdania	Tak		Tak
K	22	Fizjoterapia	2	Tak	Inernet	materiały polimerowe	chirurgia	TAK	Tak	Nie	Opcja 2	jest pewne ryzyko	Tak	Nie	To co aktualnie byłoby potrzebne.	Tak
K	21	Fizjoterapia	1	Tak	Inernet	materiały polimerowe	chirurgia, ortopedia, stomatologia, okulistyka, laryngologia	TAK	Tak	Nie	Opcja 1	jest pewne ryzyko	Tak	Tak		Tak
K	19	pielęgniarstwo	2	Tak	Czasopisma naukowe	materiały polimerowe, ceramika	chirurgia, ortopedia, stomatologia, okulistyka, laryngologia	TAK	Tak	Nie	Opcja 1	Tak	Tak	Nie	Dinozaura	Tak
K	31	Fizjoterapia	1	Tak	Inernet	materiały polimerowe	chirurgia, ortopedia, stomatologia, laryngologia	TAK	Tak	Tak	Opcja 1	jest pewne ryzyko	Tak	Nie		Tak
K	23	Pielęgniarstwo	4	Tak	Telewizja	wszystkie podane	chirurgia, ortopedia, stomatologia, laryngologia	TAK	Tak	Nie	Opcja 1	jest pewne ryzyko	Tak	Tak	Nerwy wzrokowe	Tak
K	27	lekarski	1	Tak	Konferencje naukowe	wszystkie podane	chirurgia, ortopedia, stomatologia, farmakologia, okulistyka, laryngologia	TAK	Tak	Tak	Opcja 1	jest pewne ryzyko	Tak	Tak	Endoprotezy	Tak
K	26	Położnictwo	6	Tak	Inernet	materiały polimerowe	chirurgia, ortopedia, laryngologia	TAK	Nie	Nie	Obie opcje	nie wiem	Tak	Nie	drobne struktury kostne użyteczne w otolaryngologii	Tak
K	21	Położnictwo	2	Tak	Inernet	materiały polimerowe	ortopedia, stomatologia	NIE	Nie	Nie	Opcja 1	nie wiem	nie wiem/nie mam zdania	nie wiem/nie mam zdania	Nie wiem	Tak
K	21	Położnictwo	2	Tak	Inernet	wszystkie podane	chirurgia, ortopedia, stomatologia, okulistyka	NIE	Tak	Nie	Opcja 1	Nie	Nie	Tak	Pluca dziadkowi	Tak
K	21	Położnictwo	2	Tak	Inernet	materiały polimerowe, metale	chirurgia, ortopedia, stomatologia, laryngologia	TAK	Tak	Tak	Opcja 1	jest pewne ryzyko	Tak	nie wiem/nie mam zdania	Nie wiem	Tak
K	21	Położnictwo	2	Tak	Telewizja	wszystkie podane	chirurgia, ortopedia	NIE	Tak	Nie	Opcja 2	Tak	Tak	Nie	Nie mam zdania	Tak
K	19	położnictwo	2	Tak	Inernet	wszystkie podane	ortopedia, stomatologia	NIE	Tak	Nie	Opcja 1	nie wiem	nie wiem/nie mam zdania	Nie		Nie
K	20	Położnictwo	2	Tak	Telewizja	materiały polimerowe	chirurgia, ortopedia, stomatologia, okulistyka	NIE	Tak	Nie	Opcja 1	jest pewne ryzyko	Tak	nie wiem/nie mam zdania		Nie
K	21	Położnictwo	2	Tak	Inernet	materiały polimerowe	ortopedia, stomatologia	TAK	Tak	Nie	Opcja 1	jest pewne ryzyko	nie wiem/nie mam zdania	Tak	Mózg	Tak
K	20	Położnictwo	2	Tak	Telewizja	materiały polimerowe	ortopedia	NIE	Nie	Nie	Opcja 2	jest pewne ryzyko	nie wiem/nie mam zdania	Nie		Nie
K	21	lekarski	2	Tak	Inernet	wszystkie podane	chirurgia, ortopedia	TAK	Tak	Nie	Opcja 1	jest pewne ryzyko	Tak	Tak	Limfocyty T	Nie
K	24	lekarski	5	Tak	znajomi z branży IT	materiały polimerowe, metale	ortopedia, stomatologia	NIE	Tak	Nie	Opcja 1	nie wiem	Tak	nie wiem/nie mam zdania		Nie
M	23	lekarski	5	Tak	Inernet	materiały polimerowe	chirurgia, ortopedia, stomatologia, okulistyka, laryngologia	NIE	Tak	Nie	Opcja 1	jest pewne ryzyko	Tak	Tak	Wątroba	Nie
M	26	lekarski	5	Tak	Inernet	materiały polimerowe	chirurgia, ortopedia, stomatologia	NIE	Nie	Nie	Opcja 1	nie wiem	nie wiem/nie mam zdania	nie wiem/nie mam zdania		Tak
M	25	Lekarski	5	Tak	Inernet	wszystkie podane	chirurgia, ortopedia, stomatologia, okulistyka, laryngologia	TAK	Tak	Nie	Opcja 2	jest pewne ryzyko	Tak	Tak	Trzustkę, cieżko znaleźć dawcę	Tak
K	23	Lekarski	5	Tak	Inernet	wszystkie podane	chirurgia, ortopedia, stomatologia	NIE	Nie	Nie	Opcja 1	nie wiem	Nie	Nie		Nie
K	26	lekarski	5	Tak	Inernet	materiały polimerowe	chirurgia, ortopedia, stomatologia, okulistyka, laryngologia	TAK	Nie	Nie	Obie opcje	jest pewne ryzyko	Tak	nie wiem/nie mam zdania	nie wiem	Nie
M	23	lekarski	5	Tak	Inernet	materiały polimerowe	chirurgia, stomatologia	NIE	Tak	Nie	Opcja 1	jest pewne ryzyko	Tak	Nie		Tak
K	24	lekarski	5	Tak	Inernet	materiały polimerowe	chirurgia, ortopedia, stomatologia	NIE	Tak	Nie	Opcja 1	nie wiem	Tak	nie wiem/nie mam zdania	nerkę - duży problem z organami do przeszczepu	Tak
K	26	Lekarski	5	Tak	Telewizja	materiały polimerowe	ortopedia, stomatologia, laryngologia	TAK	Tak	Nie	Opcja 1	jest pewne ryzyko	Tak	Tak	nerkę, zapotrzebowanie na ten narząd jest ogromne, a wyspecjalizowanie tego narządu nie pozwala na jego regenerację (np. jak w przypadku wątroby)	Nie
